# Supplementary material for: Updated catalogue and taxonomic notes on the Old-World scorpion genus Buthus Leach, 1815 (Scorpiones, Buthidae)
Source: Zookeys. 2017 Jul 24;(686):15–84. doi: 10.3897/zookeys.686.12206 (PMC5672565; doi:10.3897/zookeys.686.12206)
Supplement: XML Treatment for Buthus atlantis [file zookeys.686.12206-treatment5.xml]

<!DOCTYPE tp:taxon-treatment
  PUBLIC "-//TaxonX//DTD Taxonomic Treatment Publishing DTD v0 20100105//EN" "tax-treatment-NSO.dtd">
<tp:taxon-treatment xmlns:tp="http://www.plazi.org/taxpub"><tp:treatment-meta><kwd-group><label>Taxon classification</label><kwd><named-content xmlns:xlink="http://www.w3.org/1999/xlink" content-type="kingdom">Animalia</named-content></kwd><kwd><named-content xmlns:xlink="http://www.w3.org/1999/xlink" content-type="order">Scorpiones</named-content></kwd><kwd><named-content xmlns:xlink="http://www.w3.org/1999/xlink" content-type="family">Buthidae</named-content></kwd></kwd-group><mixed-citation publication-type="journal"><person-group><name><surname>Sousa</surname><given-names>Pedro</given-names></name><name><surname>Arnedo</surname><given-names>Miquel A.</given-names></name><name><surname>Harris</surname><given-names>D. James</given-names></name></person-group><article-title>Updated catalogue and taxonomic notes on the Old-World scorpion genus <italic><tp:taxon-name><tp:taxon-name-part taxon-name-part-type="genus" reg="Buthus">Buthus</tp:taxon-name-part></tp:taxon-name></italic> Leach, 1815 (<tp:taxon-name><tp:taxon-name-part taxon-name-part-type="order">Scorpiones</tp:taxon-name-part></tp:taxon-name>, <tp:taxon-name><tp:taxon-name-part taxon-name-part-type="family">Buthidae</tp:taxon-name-part></tp:taxon-name>)</article-title><source>Zookeys</source><day>24</day><month>7</month><year>2017</year><volume>2017</volume><issue>686</issue><fpage>15</fpage><lpage>84</lpage><pub-id pub-id-type="doi">10.3897/zookeys.686.12206</pub-id></mixed-citation></tp:treatment-meta><tp:nomenclature><label>4.</label><tp:taxon-name>
            <tp:taxon-name-part taxon-name-part-type="genus" reg="Buthus">Buthus</tp:taxon-name-part>
            <tp:taxon-name-part taxon-name-part-type="species" reg="atlantis">atlantis</tp:taxon-name-part>
          </tp:taxon-name><tp:taxon-authority>Pocock, 1889</tp:taxon-authority><tp:nomenclature-citation-list><tp:nomenclature-citation><tp:taxon-name/><comment>= <tp:taxon-name><tp:taxon-name-part taxon-name-part-type="genus" reg="Tityus">Tityus</tp:taxon-name-part> <tp:taxon-name-part taxon-name-part-type="species" reg="tenuimanus">tenuimanus</tp:taxon-name-part></tp:taxon-name><xref ref-type="bibr" rid="B12">Banks 1910</xref>: 189 (synonymized by <xref ref-type="bibr" rid="B163">Lourenço and Francke 1984</xref>: 428). 1 F holotype (<named-content xmlns:xlink="http://www.w3.org/1999/xlink" content-type="dwc:institutional_code" xlink:type="simple">MCZ</named-content>), Buena Vista Lake, California, USA (incorrect locality). </comment></tp:nomenclature-citation><tp:nomenclature-citation><tp:taxon-name>
                <tp:taxon-name-part taxon-name-part-type="genus" reg="Buthus">Buthus</tp:taxon-name-part> <tp:taxon-name-part taxon-name-part-type="species" reg="atlantis">atlantis</tp:taxon-name-part></tp:taxon-name><comment>: <xref ref-type="bibr" rid="B206">Pocock 1889b</xref>: 340–341, pl. XV, fig. 4; <xref ref-type="bibr" rid="B16">Birula 1896</xref>: 244; <xref ref-type="bibr" rid="B128">Kraepelin 1891</xref>: 197, 199; <xref ref-type="bibr" rid="B18">Birula 1903</xref>: 107–108; <xref ref-type="bibr" rid="B303">Werner 1932</xref>: 300–305; <xref ref-type="bibr" rid="B276">Vachon 1949a</xref>: 162–169,fig. 345, 347, 349, 351, 354, 355, 357–362; <xref ref-type="bibr" rid="B283">Vachon 1952a</xref>: 254–255, fig. 345, 347, 349, 351, 354, 355, 357–362; <xref ref-type="bibr" rid="B176">Malhomme 1954</xref>: 25; <xref ref-type="bibr" rid="B34">Bücherl 1964</xref>: 57; <xref ref-type="bibr" rid="B202">Pérez 1974</xref>: 22; <xref ref-type="bibr" rid="B143">Levy and Amitai 1980</xref>: 15; EIHennawy 1992: 98, 119; <xref ref-type="bibr" rid="B120">Kovařík 1998</xref>: 106; <xref ref-type="bibr" rid="B67">Fet and Lowe 2000</xref>: 91; <xref ref-type="bibr" rid="B152">Lourenço 2005a</xref>: 233–234; <xref ref-type="bibr" rid="B164">Lourenço and Geniez 2005</xref>: 5; <xref ref-type="bibr" rid="B254">Stockmann and Ythier 2010</xref>: 360–361; Stockmann 2015: fig. 5.</comment></tp:nomenclature-citation><tp:nomenclature-citation><tp:taxon-name>
                  <tp:taxon-name-part taxon-name-part-type="genus" reg="Buthus">Buthus</tp:taxon-name-part> <tp:taxon-name-part taxon-name-part-type="species" reg="atlantis">Atlantis</tp:taxon-name-part></tp:taxon-name><comment>
                 (sic): <xref ref-type="bibr" rid="B1">Aboumaâd et al. 2014</xref>: 5. </comment></tp:nomenclature-citation><tp:nomenclature-citation><tp:taxon-name>
                <tp:taxon-name-part taxon-name-part-type="genus" reg="Buthus">Buthus</tp:taxon-name-part> <tp:taxon-name-part taxon-name-part-type="species" reg="atlantis">atlantis</tp:taxon-name-part> <tp:taxon-name-part taxon-name-part-type="subspecies" reg="atlantis">atlantis</tp:taxon-name-part></tp:taxon-name><comment>: <xref ref-type="bibr" rid="B276">Vachon 1949a</xref>: 166–168; <xref ref-type="bibr" rid="B283">Vachon 1952a</xref>: 252, 254; Le Corroller 1967: 63; <xref ref-type="bibr" rid="B118">Kovařík 1995</xref>: 20; <xref ref-type="bibr" rid="B67">Fet and Lowe 2000</xref>: 91; <xref ref-type="bibr" rid="B151">Lourenço 2003</xref>: 883–885, fig. 18–22; <xref ref-type="bibr" rid="B268">Touloun et al. 2001</xref>: 2; <xref ref-type="bibr" rid="B77">Gantenbein and Largiadèr 2003</xref>: 120, 122; <xref ref-type="bibr" rid="B261">Touloun 2012</xref>: 43, fig. 9A.</comment></tp:nomenclature-citation><tp:nomenclature-citation><tp:taxon-name>
                <tp:taxon-name-part taxon-name-part-type="genus" reg="Buthus">Buthus</tp:taxon-name-part> <tp:taxon-name-part taxon-name-part-type="species" reg="occitanus">occitanus</tp:taxon-name-part> <tp:taxon-name-part taxon-name-part-type="subspecies" reg="atlantis">atlantis</tp:taxon-name-part></tp:taxon-name><comment>: <xref ref-type="bibr" rid="B130">Kraepelin 1899</xref>: 26–27; <xref ref-type="bibr" rid="B305">Werner 1934b</xref>: 86–87, fig. 5; <xref ref-type="bibr" rid="B232">Schenkel 1949</xref>: 186–187.</comment></tp:nomenclature-citation><tp:nomenclature-citation><tp:taxon-name>
                <tp:taxon-name-part taxon-name-part-type="genus" reg="Buthus">Buthus</tp:taxon-name-part> (<tp:taxon-name-part taxon-name-part-type="subgenus" reg="Buthus">Buthus</tp:taxon-name-part>) <tp:taxon-name-part taxon-name-part-type="species" reg="atlantis">atlantis</tp:taxon-name-part></tp:taxon-name><comment>: <xref ref-type="bibr" rid="B21">Birula 1910</xref>: 145; <xref ref-type="bibr" rid="B23">Birula 1917a</xref>: 213, 223.</comment></tp:nomenclature-citation><tp:nomenclature-citation><tp:taxon-name>
                <tp:taxon-name-part taxon-name-part-type="genus" reg="Tityus">Tityus</tp:taxon-name-part> <tp:taxon-name-part taxon-name-part-type="species" reg="tenuimanus">tenuimanus</tp:taxon-name-part></tp:taxon-name><comment>: <xref ref-type="bibr" rid="B46">Cox 1921</xref>: 12; <xref ref-type="bibr" rid="B61">Ewing 1928</xref>: 22; <xref ref-type="bibr" rid="B181">Mello-Leitão 1931</xref>: 121, 140; <xref ref-type="bibr" rid="B182">MelloLeitão 1939</xref>: 60, 64, 71; <xref ref-type="bibr" rid="B45">Comstock 1940</xref>: 27; <xref ref-type="bibr" rid="B183">Mello-Leitão 1945</xref>: 308; <xref ref-type="bibr" rid="B78">Gertsch and Soleglad 1966</xref>: 2; <xref ref-type="bibr" rid="B94">Hjelle 1972</xref>: 28; <xref ref-type="bibr" rid="B163">Lourenço and Francke 1984</xref>: 427, fig. 10–12.</comment></tp:nomenclature-citation></tp:nomenclature-citation-list></tp:nomenclature><tp:treatment-sec sec-type="type material" id="SECID0EEMCK"><title>Type material.</title><p>1 F holotype (<named-content xmlns:xlink="http://www.w3.org/1999/xlink" content-type="dwc:institutional_code" xlink:type="simple">NHMUK</named-content>), Essaouira (formerly Mogador) (approx. <named-content xmlns:xlink="http://www.w3.org/1999/xlink" content-type="dwc:verbatimCoordinates" xlink:type="simple"><named-content content-type="geo-json" specific-use="{&#34;type&#34;:&#34;Point&#34;,&#34;coordinates&#34;:[-9.760000,31.490000]}" id="NCID0ESMCK" xlink:type="simple">31.49°, -9.76°</named-content></named-content>), Morocco.</p></tp:treatment-sec><tp:treatment-sec sec-type="distribution" id="SECID0EXMCK"><title>Distribution.</title><p>known to occur only in sandy dune habitats close to the Atlantic Ocean in Morocco, between Essaouira and Agadir.</p></tp:treatment-sec><tp:treatment-sec sec-type="remarks" id="SECID0E3MCK"><title>Remarks.</title><p>It is the largest known <italic><tp:taxon-name><tp:taxon-name-part taxon-name-part-type="genus" reg="Buthus">Buthus</tp:taxon-name-part></tp:taxon-name></italic> species.</p></tp:treatment-sec><ref-list><ref id="B12"><mixed-citation xmlns:xlink="http://www.w3.org/1999/xlink" xlink:type="simple">
          <person-group><name name-style="western"><surname>Banks</surname><given-names>N</given-names></name></person-group> (<year>1910</year>) <article-title>The Scorpions of California.</article-title> <source>Pomona College Journal of Entomology</source> <volume>2</volume>: <fpage>185</fpage>–<lpage>190</lpage>.</mixed-citation></ref><ref id="B163"><mixed-citation xmlns:xlink="http://www.w3.org/1999/xlink" xlink:type="simple">
          <person-group><name name-style="western"><surname>Lourenço</surname><given-names>WR</given-names></name><name name-style="western"><surname>Francke</surname><given-names>OF</given-names></name></person-group> (<year>1984</year>) <article-title>The identities of <italic><tp:taxon-name><tp:taxon-name-part taxon-name-part-type="genus">Tityus</tp:taxon-name-part> <tp:taxon-name-part taxon-name-part-type="species">floridanus</tp:taxon-name-part></tp:taxon-name></italic> and <italic><tp:taxon-name><tp:taxon-name-part taxon-name-part-type="genus">Tityus</tp:taxon-name-part> <tp:taxon-name-part taxon-name-part-type="species">tenuimanus</tp:taxon-name-part></tp:taxon-name></italic> (<tp:taxon-name><tp:taxon-name-part taxon-name-part-type="order">Scorpiones</tp:taxon-name-part></tp:taxon-name>, <tp:taxon-name><tp:taxon-name-part taxon-name-part-type="family">Buthidae</tp:taxon-name-part></tp:taxon-name>).</article-title> <source>The Florida Entomologist</source> <volume>67</volume>: <fpage>424</fpage>–<lpage>429</lpage>.</mixed-citation></ref><ref id="B206"><mixed-citation xmlns:xlink="http://www.w3.org/1999/xlink" xlink:type="simple">
          <person-group><name name-style="western"><surname>Pocock</surname><given-names>RI</given-names></name></person-group> (<year>1889b</year>) <article-title>Notes on some <tp:taxon-name><tp:taxon-name-part taxon-name-part-type="family">Buthidae</tp:taxon-name-part></tp:taxon-name>, new and old.</article-title> <source>Annals and Magazine of Natural History</source> <volume>3</volume>: <fpage>334</fpage>–<lpage>351</lpage>.</mixed-citation></ref><ref id="B16"><mixed-citation xmlns:xlink="http://www.w3.org/1999/xlink" xlink:type="simple">
          <person-group><name name-style="western"><surname>Birula</surname><given-names>AA</given-names></name></person-group> (<year>1896</year>) <article-title>Miscelanea scorpiologica. I. Zur synonymie der russischen Skorpione.</article-title> <source>Annuaire du Musée Zoologique de l'Académie Impériale des Sciences de Saint-Pétersbourg</source> <volume>1</volume>: <fpage>229</fpage>–<lpage>245</lpage>.</mixed-citation></ref><ref id="B128"><mixed-citation xmlns:xlink="http://www.w3.org/1999/xlink" xlink:type="simple">
          <person-group><name name-style="western"><surname>Kraepelin</surname><given-names>K</given-names></name></person-group> (<year>1891</year>) <article-title>Revision der Skorpione. I. Die familie der <tp:taxon-name><tp:taxon-name-part taxon-name-part-type="family">Androctonidae</tp:taxon-name-part></tp:taxon-name>.</article-title> <source>Jahrbuch der Hamburgischen wissenschaftlichen Anstalten</source> <volume>8</volume>: <fpage>143</fpage>–<lpage>286</lpage>.</mixed-citation></ref><ref id="B18"><mixed-citation xmlns:xlink="http://www.w3.org/1999/xlink" xlink:type="simple">
          <person-group><name name-style="western"><surname>Birula</surname><given-names>AA</given-names></name></person-group> (<year>1903</year>) <article-title>Bemerkungen über einige neue oder wenig bekaunte Skorpionnenformen Nord-Afrikas.</article-title> <source>Bulletin de l'Académie Impériale des Sciences de St-Pétersbourg [Izviestiia Imperatorskoi akademii nauk]</source> <volume>19</volume>: <fpage>105</fpage>–<lpage>113</lpage>.</mixed-citation></ref><ref id="B303"><mixed-citation xmlns:xlink="http://www.w3.org/1999/xlink" xlink:type="simple">
          <person-group><name name-style="western"><surname>Werner</surname><given-names>F</given-names></name></person-group> (<year>1932</year>) <article-title>Ergebnisse einer zoologischen Forschungsreise nach Marokko. VI. Skorpione.</article-title> <source>Sitzungsberichte der Kaiserlichen Akademie der Wissenschaften, Mathematisch-Naturwissenschaftliche Klasse, Wien</source> <volume>141</volume>: <fpage>285</fpage>–<lpage>306</lpage>. <ext-link xlink:type="simple" ext-link-type="uri" xlink:href="http://www.zobodat.at/publikation_articles.php?id=180394">http://www.zobodat.at/publikation_articles.php?id=180394</ext-link>.</mixed-citation></ref><ref id="B276"><mixed-citation xmlns:xlink="http://www.w3.org/1999/xlink" xlink:type="simple">
          <person-group><name name-style="western"><surname>Vachon</surname><given-names>M</given-names></name></person-group> (<year>1949a</year>) <article-title>Études sur les Scorpions. III (suite). Déscription des Scorpions du Nord de l'Afrique.</article-title> <source>Archives de l'Institut Pasteur d'Algérie</source> <volume>27</volume>: <fpage>134</fpage>–<lpage>169</lpage>.</mixed-citation></ref><ref id="B283"><mixed-citation xmlns:xlink="http://www.w3.org/1999/xlink" xlink:type="simple">
          <person-group><name name-style="western"><surname>Vachon</surname><given-names>M</given-names></name></person-group> (<year>1952a</year>) <source>Études sur les scorpions. (published 1948–1951 in Archives de l'Institut Pasteur d'Algérie, 1948, 26: 25–90, 162–208, 288–316, 441–481; 1949, 27: 66–100, 134–169, 281–288, 334–396; 1950, 28: 152–216, 382–413; 1951, 29: 46–104).</source> <publisher-name>Institut Pasteur d'Algérie</publisher-name>, <publisher-loc>Alger</publisher-loc>, <size units="page">482 pp</size>. <ext-link xlink:type="simple" ext-link-type="uri" xlink:href="https://www.ntnu.no/ub/scorpion-files/vachon.php">https://www.ntnu.no/ub/scorpion-files/vachon.php</ext-link>.</mixed-citation></ref><ref id="B176"><mixed-citation xmlns:xlink="http://www.w3.org/1999/xlink" xlink:type="simple">
          <person-group><name name-style="western"><surname>Malhomme</surname><given-names>J</given-names></name></person-group> (<year>1954</year>) <article-title>Aperçu sur la distribution des scorpions de la région de Marrakech.</article-title> <source>Bulletin de la Société des Sciences Naturelles et Physiques du Maroc</source> <volume>34</volume>: <fpage>25</fpage>–<lpage>30</lpage>.</mixed-citation></ref><ref id="B34"><mixed-citation xmlns:xlink="http://www.w3.org/1999/xlink" xlink:type="simple">
          <person-group><name name-style="western"><surname>Bücherl</surname><given-names>W</given-names></name></person-group> (<year>1964</year>) <article-title>Distribuição geográfica dos Aracnóides peçonhentos temíveis.</article-title> <source>Memórias do Instituto Butantan</source> <volume>31</volume>: <fpage>55</fpage>–<lpage>66</lpage>.</mixed-citation></ref><ref id="B202"><mixed-citation xmlns:xlink="http://www.w3.org/1999/xlink" xlink:type="simple">
          <person-group><name name-style="western"><surname>Pérez</surname><given-names>S</given-names></name></person-group> (<year>1974</year>) <article-title>Un inventario preliminar de los escorpiones de la region Paleartica y claves para la identification de los generos de la region Paleartica Occidental.</article-title> <source>Cátedra de Artrópodos</source> <volume>7</volume>: <fpage>1</fpage>–<lpage>45</lpage>.</mixed-citation></ref><ref id="B143"><mixed-citation xmlns:xlink="http://www.w3.org/1999/xlink" xlink:type="simple">
          <person-group><name name-style="western"><surname>Levy</surname><given-names>G</given-names></name><name name-style="western"><surname>Amitai</surname><given-names>P</given-names></name></person-group> (<year>1980</year>) <source>Fauna Palaestina. <tp:taxon-name><tp:taxon-name-part taxon-name-part-type="class">Arachnida</tp:taxon-name-part></tp:taxon-name> I: <tp:taxon-name><tp:taxon-name-part taxon-name-part-type="order">Scorpiones</tp:taxon-name-part></tp:taxon-name>.</source> <publisher-name>The Israel Academy of Sciences an d Humanit es</publisher-name>, <publisher-loc>Jerusalem</publisher-loc>, <size units="page">172 pp</size>.</mixed-citation></ref><ref id="B120"><mixed-citation xmlns:xlink="http://www.w3.org/1999/xlink" xlink:type="simple">
          <person-group><name name-style="western"><surname>Kovařík</surname><given-names>F</given-names></name></person-group> (<year>1998</year>) <source>Štiří.</source> <publisher-name>Madagaskar</publisher-name>, <publisher-loc>Jihlava</publisher-loc>, <size units="page">176 pp</size>.</mixed-citation></ref><ref id="B67"><mixed-citation xmlns:xlink="http://www.w3.org/1999/xlink" xlink:type="simple">
          <person-group><name name-style="western"><surname>Fet</surname><given-names>V</given-names></name><name name-style="western"><surname>Lowe</surname><given-names>G</given-names></name></person-group> (<year>2000</year>) <article-title>Genus <italic><tp:taxon-name><tp:taxon-name-part taxon-name-part-type="genus">Buthus</tp:taxon-name-part></tp:taxon-name></italic> Leach, 1815.</article-title> In: <person-group><name name-style="western"><surname>Fet</surname><given-names>V</given-names></name><name name-style="western"><surname>Sissom</surname><given-names>WD</given-names></name><name name-style="western"><surname>Lowe</surname><given-names>G</given-names></name><name name-style="western"><surname>Braunwalder</surname><given-names>ME</given-names></name></person-group> (<role>Eds</role>) <issue-title>Catalog of the Scorpions of the World (1758-1998).</issue-title> <source>The New York Entomological Society, New York</source>, <fpage>91</fpage>–<lpage>97</lpage>.</mixed-citation></ref><ref id="B152"><mixed-citation xmlns:xlink="http://www.w3.org/1999/xlink" xlink:type="simple">
          <person-group><name name-style="western"><surname>Lourenço</surname><given-names>WR</given-names></name></person-group> (<year>2005a</year>) <article-title>Description of a new scorpion species of the genus <italic><tp:taxon-name><tp:taxon-name-part taxon-name-part-type="genus">Buthus</tp:taxon-name-part></tp:taxon-name></italic> Leach, 1815 (<tp:taxon-name><tp:taxon-name-part taxon-name-part-type="order">Scorpiones</tp:taxon-name-part></tp:taxon-name>, <tp:taxon-name><tp:taxon-name-part taxon-name-part-type="family">Buthidae</tp:taxon-name-part></tp:taxon-name>) from Guinea and Senegal in Western Africa.</article-title> <source>Entomologische Mitteilungen aus dem Zoologischen Museum Hamburg</source> <volume>14</volume>: <fpage>229</fpage>–<lpage>236</lpage>.</mixed-citation></ref><ref id="B164"><mixed-citation xmlns:xlink="http://www.w3.org/1999/xlink" xlink:type="simple">
          <person-group><name name-style="western"><surname>Lourenço</surname><given-names>WR</given-names></name><name name-style="western"><surname>Geniez</surname><given-names>P</given-names></name></person-group> (<year>2005</year>) <article-title>A new scorpion species of the genus <italic><tp:taxon-name><tp:taxon-name-part taxon-name-part-type="genus">Buthus</tp:taxon-name-part></tp:taxon-name></italic> Leach, 1815 (<tp:taxon-name><tp:taxon-name-part taxon-name-part-type="order">Scorpiones</tp:taxon-name-part></tp:taxon-name>, <tp:taxon-name><tp:taxon-name-part taxon-name-part-type="family">Buthidae</tp:taxon-name-part></tp:taxon-name>) from Morocco.</article-title> <source><tp:taxon-name><tp:taxon-name-part taxon-name-part-type="genus">Euscorpius</tp:taxon-name-part></tp:taxon-name></source> <volume>19</volume>: <fpage>1</fpage>–<lpage>6</lpage>. <ext-link xlink:type="simple" ext-link-type="uri" xlink:href="http://www.science.marshall.edu/fet/euscorpius/p2005_19.pdf">http://www.science.marshall.edu/fet/euscorpius/p2005_19.pdf</ext-link>.</mixed-citation></ref><ref id="B254"><mixed-citation xmlns:xlink="http://www.w3.org/1999/xlink" xlink:type="simple">
          <person-group><name name-style="western"><surname>Stockmann</surname><given-names>R</given-names></name><name name-style="western"><surname>Ythier</surname><given-names>É</given-names></name></person-group> (<year>2010</year>) <source>Scorpions of the World. N.A.</source> <publisher-name>P Editions</publisher-name>, <publisher-loc>Rodez</publisher-loc>, <size units="page">572 pp</size>. <ext-link xlink:type="simple" ext-link-type="uri" xlink:href="http://www.napeditions.com/en/scorpions/20-scorpions-du-monde.html#idTab2">http://www.napeditions.com/en/scorpions/20-scorpions-du-monde.html#idTab2</ext-link>.</mixed-citation></ref><ref id="B1"><mixed-citation xmlns:xlink="http://www.w3.org/1999/xlink" xlink:type="simple">
          <person-group><name name-style="western"><surname>Aboumaâd</surname><given-names>B</given-names></name><name name-style="western"><surname>Iba</surname><given-names>N</given-names></name><name name-style="western"><surname>Dersi</surname><given-names>N</given-names></name></person-group> (<year>2014</year>) <article-title>L'envenimation scorpionique au Maroc: scorpions du genre <italic><tp:taxon-name><tp:taxon-name-part taxon-name-part-type="genus">Androctonus</tp:taxon-name-part></tp:taxon-name></italic>, <italic><tp:taxon-name><tp:taxon-name-part taxon-name-part-type="genus">Buthus</tp:taxon-name-part></tp:taxon-name></italic> et <italic><tp:taxon-name><tp:taxon-name-part taxon-name-part-type="genus">Hottentota</tp:taxon-name-part></tp:taxon-name></italic>.</article-title> <source>Bulletin de la Société de pathologie exotique</source> <volume>107</volume>: <fpage>1</fpage>–<lpage>9</lpage>. <ext-link xlink:type="simple" ext-link-type="doi" xlink:href="10.1007/s13149-014-0332-7">https://doi.org/10.1007/s13149-014-0332-7</ext-link></mixed-citation></ref><ref id="B118"><mixed-citation xmlns:xlink="http://www.w3.org/1999/xlink" xlink:type="simple">
          <person-group><name name-style="western"><surname>Kovařík</surname><given-names>F</given-names></name></person-group> (<year>1995</year>) <article-title>First report of <italic><tp:taxon-name><tp:taxon-name-part taxon-name-part-type="genus">Orthochirus</tp:taxon-name-part> <tp:taxon-name-part taxon-name-part-type="species">innesi</tp:taxon-name-part></tp:taxon-name></italic> (<tp:taxon-name><tp:taxon-name-part taxon-name-part-type="class">Scorpionida</tp:taxon-name-part></tp:taxon-name>: <tp:taxon-name><tp:taxon-name-part taxon-name-part-type="family">Buthidae</tp:taxon-name-part></tp:taxon-name>) from Morocco.</article-title> <source>Klapalekiana</source> <volume>31</volume>: <fpage>19</fpage>–<lpage>21</lpage>.</mixed-citation></ref><ref id="B151"><mixed-citation xmlns:xlink="http://www.w3.org/1999/xlink" xlink:type="simple">
          <person-group><name name-style="western"><surname>Lourenço</surname><given-names>WR</given-names></name></person-group> (<year>2003</year>) <article-title>Compléments à la faune de scorpions (<tp:taxon-name><tp:taxon-name-part taxon-name-part-type="class">Arachnida</tp:taxon-name-part></tp:taxon-name>) de l'Afrique du Nord, avec des considérations sur le genre <italic><tp:taxon-name><tp:taxon-name-part taxon-name-part-type="genus">Buthus</tp:taxon-name-part></tp:taxon-name></italic> Leach, 1815.</article-title> <source>Revue Suisse de Zoologie</source> <volume>110</volume>: <fpage>875</fpage>–<lpage>912</lpage>.</mixed-citation></ref><ref id="B268"><mixed-citation xmlns:xlink="http://www.w3.org/1999/xlink" xlink:type="simple">
          <person-group><name name-style="western"><surname>Touloun</surname><given-names>O</given-names></name><name name-style="western"><surname>Slimani</surname><given-names>T</given-names></name><name name-style="western"><surname>Boumezzough</surname><given-names>A</given-names></name></person-group> (<year>2001</year>) <article-title>Epidemiological survey of scorpion envenomation in southwestern Morocco.</article-title> <source>Journal of Venomous Animals and Toxins</source> <volume>7</volume>: <fpage>1</fpage>–<lpage>9</lpage>. <ext-link xlink:type="simple" ext-link-type="doi" xlink:href="10.1590/S0104-79302001000200006">https://doi.org/10.1590/S0104-79302001000200006</ext-link></mixed-citation></ref><ref id="B77"><mixed-citation xmlns:xlink="http://www.w3.org/1999/xlink" xlink:type="simple">
          <person-group><name name-style="western"><surname>Gantenbein</surname><given-names>B</given-names></name><name name-style="western"><surname>Largiadèr</surname><given-names>CR</given-names></name></person-group> (<year>2003</year>) <article-title>The phylogeographic importance of the Strait of Gibraltar as a gene flow barrier in terrestrial arthropods: a case study with the scorpion <italic><tp:taxon-name><tp:taxon-name-part taxon-name-part-type="genus">Buthus</tp:taxon-name-part> <tp:taxon-name-part taxon-name-part-type="species">occitanus</tp:taxon-name-part></tp:taxon-name></italic> as model organism.</article-title> <source>Molecular Phylogenetics and Evolution</source> <volume>28</volume>: <fpage>119</fpage>–<lpage>130</lpage>. <ext-link xlink:type="simple" ext-link-type="doi" xlink:href="10.1016/S1055-7903(03)00031-9">https://doi.org/10.1016/S1055-7903(03)00031-9</ext-link></mixed-citation></ref><ref id="B261"><mixed-citation xmlns:xlink="http://www.w3.org/1999/xlink" xlink:type="simple">
          <person-group><name name-style="western"><surname>Touloun</surname><given-names>O</given-names></name></person-group> (<year>2012</year>) Chapitre III. Ecologie et repartition de la scorpiofaune du Sud Ouest Marocain. In: Les peuplements de scorpions du sud ouest marocain: Ecologie, Biogéographie et Epidémiologie des envenimations. Éditions universitaires européennes, Saarbrücken, 30–82.</mixed-citation></ref><ref id="B130"><mixed-citation xmlns:xlink="http://www.w3.org/1999/xlink" xlink:type="simple">
          <person-group><name name-style="western"><surname>Kraepelin</surname><given-names>K</given-names></name></person-group> (<year>1899</year>) <source><tp:taxon-name><tp:taxon-name-part taxon-name-part-type="order">Scorpiones</tp:taxon-name-part></tp:taxon-name> und Pedipalpi. Das Tierreich. Herausgegeben von der Deutschen Zoologischen Gesellschaft. Dahl F (Ed).</source> <publisher-name>Friedländer und Sohn Verlag</publisher-name>, <publisher-loc>Berlin</publisher-loc>, <size units="page">265 pp</size>. <ext-link xlink:type="simple" ext-link-type="uri" xlink:href="http://scholar.google.com/scholar?hl=enandbtnG=Searchandq=intitle:Scorpiones+und+Pedipalpi#0">http://scholar.google.com/scholar?hl=enandbtnG=Searchandq=intitle:Scorpiones+und+Pedipalpi#0</ext-link>.</mixed-citation></ref><ref id="B305"><mixed-citation xmlns:xlink="http://www.w3.org/1999/xlink" xlink:type="simple">
          <person-group><name name-style="western"><surname>Werner</surname><given-names>F</given-names></name></person-group> (<year>1934b</year>) <article-title>Über skorpione aus Marokko.</article-title> <source>Verhandlungen der Naturforschenden Gesellschaft in Basel</source> <volume>45</volume>: <fpage>82</fpage>–<lpage>88</lpage>.</mixed-citation></ref><ref id="B232"><mixed-citation xmlns:xlink="http://www.w3.org/1999/xlink" xlink:type="simple">
          <person-group><name name-style="western"><surname>Schenkel</surname><given-names>E</given-names></name></person-group> (<year>1949</year>) <article-title>Mitteilungen über Spinnentiere. Skorpione aus Marokko.</article-title> <source>Verhandlungen der Naturforschenden Gesellschaft in Basel</source> <volume>60</volume>: <fpage>186</fpage>–<lpage>201</lpage>.</mixed-citation></ref><ref id="B21"><mixed-citation xmlns:xlink="http://www.w3.org/1999/xlink" xlink:type="simple">
          <person-group><name name-style="western"><surname>Birula</surname><given-names>AA</given-names></name></person-group> (<year>1910</year>) <article-title>Ueber <tp:taxon-name><tp:taxon-name-part taxon-name-part-type="genus">Scorpio</tp:taxon-name-part></tp:taxon-name> maurus Linné und seine Unterarten.</article-title> <source>Horae Societatis Entomologicae Rossicae</source> <volume>39</volume>: <fpage>115</fpage>–<lpage>192</lpage>. <ext-link xlink:type="simple" ext-link-type="uri" xlink:href="https://www.ntnu.no/ub/scorpion-files/Birula_1910.pdf">https://www.ntnu.no/ub/scorpion-files/Birula_1910.pdf</ext-link></mixed-citation></ref><ref id="B23"><mixed-citation xmlns:xlink="http://www.w3.org/1999/xlink" xlink:type="simple">
          <person-group><name name-style="western"><surname>Birula</surname><given-names>AA</given-names></name></person-group> (<year>1917a</year>) <article-title>[authored as Byalynitskii-Birulya, A. A.] <tp:taxon-name><tp:taxon-name-part taxon-name-part-type="superfamily">Arachnoidea</tp:taxon-name-part></tp:taxon-name> <tp:taxon-name><tp:taxon-name-part taxon-name-part-type="division">Arthrogastra</tp:taxon-name-part></tp:taxon-name> Caucasica. Pars I. <tp:taxon-name><tp:taxon-name-part taxon-name-part-type="order">Scorpiones</tp:taxon-name-part></tp:taxon-name>.</article-title> <source>Zapiski Kavkazskogo Muzeya, Seriia A [Mémoires du Musée du Caucase, Série A]</source> <volume>5</volume>: <fpage>1</fpage>–<lpage>253</lpage>. [English translation: Byalynitskii-Birulya AA, 1964. Arthrogastric Arachnids of Caucasia. Part I. Scorpions. Israel Program for Scientific Translations, Jerusalem. 170 pp.]</mixed-citation></ref><ref id="B46"><mixed-citation xmlns:xlink="http://www.w3.org/1999/xlink" xlink:type="simple">
          <person-group><name name-style="western"><surname>Cox</surname><given-names>FA</given-names></name></person-group> (<year>1921</year>) <article-title>A list of California <tp:taxon-name><tp:taxon-name-part taxon-name-part-type="class">Arachnida</tp:taxon-name-part></tp:taxon-name>. III. The <tp:taxon-name><tp:taxon-name-part taxon-name-part-type="class">Scorpionida</tp:taxon-name-part></tp:taxon-name>.</article-title> <source>Journal of Entomology and Zoology, Pomona College</source> <volume>14</volume>: <fpage>12</fpage>–<lpage>13</lpage>.</mixed-citation></ref><ref id="B61"><mixed-citation xmlns:xlink="http://www.w3.org/1999/xlink" xlink:type="simple">
          <person-group><name name-style="western"><surname>Ewing</surname><given-names>HE</given-names></name></person-group> (<year>1928</year>) <article-title>The scorpions of the western part of the United States, with notes on those occuring in Northern Mexico. Proceedings of the U.S.</article-title> <source>Natural Museum</source> <volume>73</volume>: <fpage>1</fpage>–<lpage>24</lpage>.</mixed-citation></ref><ref id="B181"><mixed-citation xmlns:xlink="http://www.w3.org/1999/xlink" xlink:type="simple">
          <person-group><name name-style="western"><surname>Mello-Leitão</surname><given-names>C de</given-names></name></person-group> (<year>1931</year>) <article-title>Divisão e distribuição do gênero <italic><tp:taxon-name><tp:taxon-name-part taxon-name-part-type="genus">Tityus</tp:taxon-name-part></tp:taxon-name></italic> Koch.</article-title> <source>Annaes da Academia Brasileira de Ciências</source> <volume>3</volume>: <fpage>119</fpage>–<lpage>150</lpage>.</mixed-citation></ref><ref id="B182"><mixed-citation xmlns:xlink="http://www.w3.org/1999/xlink" xlink:type="simple">
          <person-group><name name-style="western"><surname>Mello-Leitão</surname><given-names>C de</given-names></name></person-group> (<year>1939</year>) <article-title>Revisão do gênero <italic><tp:taxon-name><tp:taxon-name-part taxon-name-part-type="genus">Tityus</tp:taxon-name-part></tp:taxon-name></italic>.</article-title> <source>Physis</source> <volume>17</volume>: <fpage>57</fpage>–<lpage>76</lpage>.</mixed-citation></ref><ref id="B45"><mixed-citation xmlns:xlink="http://www.w3.org/1999/xlink" xlink:type="simple">
          <person-group><name name-style="western"><surname>Comstock</surname><given-names>JH</given-names></name></person-group> (<year>1940</year>) <article-title>Order <tp:taxon-name><tp:taxon-name-part taxon-name-part-type="class">Scorpionida</tp:taxon-name-part></tp:taxon-name>.</article-title> In: <person-group><name name-style="western"><surname>Comstock</surname><given-names>JH</given-names></name></person-group> (<role>Ed.</role>) <issue-title>The spider book, revised and edited by W.</issue-title> <source>J. Gertsch. Cornell Univ. Press, Ithaca</source>, <fpage>21</fpage>–<lpage>32</lpage>.</mixed-citation></ref><ref id="B183"><mixed-citation xmlns:xlink="http://www.w3.org/1999/xlink" xlink:type="simple">
          <person-group><name name-style="western"><surname>Mello-Leitão</surname><given-names>C de</given-names></name></person-group> (<year>1945</year>) <article-title>Escorpiões Sul-Americanos.</article-title> <source>Arquivos do Museu Nacional, Rio de Janeiro</source> <volume>40</volume>: <fpage>1</fpage>–<lpage>468</lpage>.</mixed-citation></ref><ref id="B78"><mixed-citation xmlns:xlink="http://www.w3.org/1999/xlink" xlink:type="simple">
          <person-group><name name-style="western"><surname>Gertsch</surname><given-names>WJ</given-names></name><name name-style="western"><surname>Soleglad</surname><given-names>ME</given-names></name></person-group> (<year>1966</year>) <article-title>The scorpions of the <italic><tp:taxon-name><tp:taxon-name-part taxon-name-part-type="genus">Vejovis</tp:taxon-name-part> <tp:taxon-name-part taxon-name-part-type="species">boreus</tp:taxon-name-part></tp:taxon-name></italic> group (subgenus Paruroctonus) in North America (<tp:taxon-name><tp:taxon-name-part taxon-name-part-type="class">Scorpionida</tp:taxon-name-part></tp:taxon-name>, <tp:taxon-name><tp:taxon-name-part taxon-name-part-type="family">Vaejovidae</tp:taxon-name-part></tp:taxon-name>).</article-title> <source>American Museum Novitates</source> <volume>2278</volume>: <fpage>1</fpage>–<lpage>54</lpage>.</mixed-citation></ref><ref id="B94"><mixed-citation xmlns:xlink="http://www.w3.org/1999/xlink" xlink:type="simple">
          <person-group><name name-style="western"><surname>Hjelle</surname><given-names>JT</given-names></name></person-group> (<year>1972</year>) <article-title>Scorpions of the Northern California Coast Ranges (<tp:taxon-name><tp:taxon-name-part taxon-name-part-type="class">Arachnida</tp:taxon-name-part></tp:taxon-name>: <tp:taxon-name><tp:taxon-name-part taxon-name-part-type="class">Scorpionida</tp:taxon-name-part></tp:taxon-name>).</article-title> <source>Occasional Papers of the California Academy of Sciences</source> <volume>92</volume>: <fpage>1</fpage>–<lpage>59</lpage>.</mixed-citation></ref></ref-list></tp:taxon-treatment>
