# Supplementary material for: Updated catalogue and taxonomic notes on the Old-World scorpion genus Buthus Leach, 1815 (Scorpiones, Buthidae)
Source: Zookeys. 2017 Jul 24;(686):15–84. doi: 10.3897/zookeys.686.12206 (PMC5672565; doi:10.3897/zookeys.686.12206)
Supplement: XML Treatment for Buthus barcaeus [file zookeys.686.12206-treatment8.xml]

<!DOCTYPE tp:taxon-treatment
  PUBLIC "-//TaxonX//DTD Taxonomic Treatment Publishing DTD v0 20100105//EN" "tax-treatment-NSO.dtd">
<tp:taxon-treatment xmlns:tp="http://www.plazi.org/taxpub"><tp:treatment-meta><kwd-group><label>Taxon classification</label><kwd><named-content xmlns:xlink="http://www.w3.org/1999/xlink" content-type="kingdom">Animalia</named-content></kwd><kwd><named-content xmlns:xlink="http://www.w3.org/1999/xlink" content-type="order">Scorpiones</named-content></kwd><kwd><named-content xmlns:xlink="http://www.w3.org/1999/xlink" content-type="family">Buthidae</named-content></kwd></kwd-group><mixed-citation publication-type="journal"><person-group><name><surname>Sousa</surname><given-names>Pedro</given-names></name><name><surname>Arnedo</surname><given-names>Miquel A.</given-names></name><name><surname>Harris</surname><given-names>D. James</given-names></name></person-group><article-title>Updated catalogue and taxonomic notes on the Old-World scorpion genus <italic><tp:taxon-name><tp:taxon-name-part taxon-name-part-type="genus" reg="Buthus">Buthus</tp:taxon-name-part></tp:taxon-name></italic> Leach, 1815 (<tp:taxon-name><tp:taxon-name-part taxon-name-part-type="order">Scorpiones</tp:taxon-name-part></tp:taxon-name>, <tp:taxon-name><tp:taxon-name-part taxon-name-part-type="family">Buthidae</tp:taxon-name-part></tp:taxon-name>)</article-title><source>Zookeys</source><day>24</day><month>7</month><year>2017</year><volume>2017</volume><issue>686</issue><fpage>15</fpage><lpage>84</lpage><pub-id pub-id-type="doi">10.3897/zookeys.686.12206</pub-id></mixed-citation></tp:treatment-meta><tp:nomenclature><label>7.</label><tp:taxon-name>
            <tp:taxon-name-part taxon-name-part-type="genus" reg="Buthus">Buthus</tp:taxon-name-part>
            <tp:taxon-name-part taxon-name-part-type="species" reg="barcaeus">barcaeus</tp:taxon-name-part>
          </tp:taxon-name><tp:taxon-authority>Birula, 1909</tp:taxon-authority><tp:nomenclature-citation-list><tp:nomenclature-citation><tp:taxon-name>
                <tp:taxon-name-part taxon-name-part-type="genus" reg="Buthus">Buthus</tp:taxon-name-part> <tp:taxon-name-part taxon-name-part-type="species" reg="occitanus">occitanus</tp:taxon-name-part> <tp:taxon-name-part taxon-name-part-type="subspecies" reg="barcaeus">barcaeus</tp:taxon-name-part></tp:taxon-name><comment>: <xref ref-type="bibr" rid="B20">Birula 1909</xref>: 508–511. fig. A, C; <xref ref-type="bibr" rid="B27">Borelli 1914a</xref>: 155–156; <xref ref-type="bibr" rid="B29">Borelli 1924</xref>: 5–7; <xref ref-type="bibr" rid="B30">Borelli 1928</xref>: 351; <xref ref-type="bibr" rid="B35">Caporiacco 1932</xref>: 395; <xref ref-type="bibr" rid="B31">Borelli 1934</xref>: 169; <xref ref-type="bibr" rid="B36">Caporiacco 1937</xref>: 345; <xref ref-type="bibr" rid="B202">Pérez 1974</xref>: 23; <xref ref-type="bibr" rid="B143">Levy and Amitai 1980</xref>: 16; <xref ref-type="bibr" rid="B59">El-Hennawy 1992</xref>: 98, 120; <xref ref-type="bibr" rid="B120">Kovařík 1998</xref>: 106; <xref ref-type="bibr" rid="B67">Fet and Lowe 2000</xref>: 95; <xref ref-type="bibr" rid="B123">Kovařík 2002</xref>: 5.</comment></tp:nomenclature-citation><tp:nomenclature-citation><tp:taxon-name>
                <tp:taxon-name-part taxon-name-part-type="genus" reg="Buthus">Buthus</tp:taxon-name-part> (<tp:taxon-name-part taxon-name-part-type="subgenus" reg="Buthus">Buthus</tp:taxon-name-part>) <tp:taxon-name-part taxon-name-part-type="species" reg="occitanus">occitanus</tp:taxon-name-part> <tp:taxon-name-part taxon-name-part-type="subspecies" reg="barcaeus">barcaeus</tp:taxon-name-part></tp:taxon-name><comment>: <xref ref-type="bibr" rid="B21">Birula 1910</xref>: 156; <xref ref-type="bibr" rid="B23">Birula 1917a</xref>: 223.</comment></tp:nomenclature-citation><tp:nomenclature-citation><tp:taxon-name>
                <tp:taxon-name-part taxon-name-part-type="genus" reg="Buthus">Buthus</tp:taxon-name-part> <tp:taxon-name-part taxon-name-part-type="species" reg="barcaeus">barcaeus</tp:taxon-name-part></tp:taxon-name><comment>: <xref ref-type="bibr" rid="B125">Kovařík 2006</xref>: 3, fig. 6; <xref ref-type="bibr" rid="B99">Kaltsas et al. 2008</xref>: 215; <xref ref-type="bibr" rid="B161">Lourenço and Cloudsley-Thompson 2012</xref>: 15; <xref ref-type="bibr" rid="B169">Lourenço and Simon 2012</xref>: 11; Rossi, Tropea and Yağmur 2013: 3–5, 7.</comment></tp:nomenclature-citation></tp:nomenclature-citation-list></tp:nomenclature><tp:treatment-sec sec-type="type material" id="SECID0ELYCK"><title>Type material.</title><p>4 M, 1 F <abbrev xmlns:xlink="http://www.w3.org/1999/xlink" xlink:title="juvenile or juveniles" id="ABBRID0ERYCK" xlink:type="simple">juv</abbrev>., syntypes (<named-content xmlns:xlink="http://www.w3.org/1999/xlink" content-type="dwc:institutional_code" xlink:type="simple">ZIN</named-content>), Barca (approx. <named-content xmlns:xlink="http://www.w3.org/1999/xlink" content-type="dwc:verbatimCoordinates" xlink:type="simple"><named-content content-type="geo-json" specific-use="{&#34;type&#34;:&#34;Point&#34;,&#34;coordinates&#34;:[20.830000,32.480000]}" id="NCID0E4YCK" xlink:type="simple">32.48°, 20.83°</named-content></named-content>), 5 km E from Benghazi (Cyrenaica), Libya.</p></tp:treatment-sec><tp:treatment-sec sec-type="distribution" id="SECID0ECZCK"><title>Distribution.</title><p>know from several localities along the Mediterranean coast of Libya.</p></tp:treatment-sec><tp:treatment-sec sec-type="remarks" id="SECID0EHZCK"><title>Remarks.</title><p>The specimens present in the <named-content xmlns:xlink="http://www.w3.org/1999/xlink" content-type="dwc:institutional_code" xlink:type="simple">MNHN</named-content> (F n° 4896), captured in Barca and identified by Vachon in 1974, have no intermediary keel on the fourth metasomal segment, which casts doubts about the use of the character in the diagnosis of <italic><tp:taxon-name><tp:taxon-name-part taxon-name-part-type="genus" reg="Buthus">B.</tp:taxon-name-part> <tp:taxon-name-part taxon-name-part-type="species" reg="barcaeus">barcaeus</tp:taxon-name-part></tp:taxon-name></italic>.</p></tp:treatment-sec><ref-list><ref id="B20"><mixed-citation xmlns:xlink="http://www.w3.org/1999/xlink" xlink:type="simple">
          <person-group><name name-style="western"><surname>Birula</surname><given-names>AA</given-names></name></person-group> (<year>1909</year>) <article-title>Scorpione und Solifugen von Tripolis und Barka. Nach der Sammlung von Dr. Bruno Klaptocz im jahre 19-06. Zoologische Jahrbücher.</article-title> <source>Abteilung für Systematik, Geographie und Biologie der Tiere</source> <volume>28</volume>: <fpage>505</fpage>–<lpage>522</lpage>.</mixed-citation></ref><ref id="B27"><mixed-citation xmlns:xlink="http://www.w3.org/1999/xlink" xlink:type="simple">
          <person-group><name name-style="western"><surname>Borelli</surname><given-names>A</given-names></name></person-group> (<year>1914a</year>) <article-title>Contributo allo studio della fauna Libica. Materiali raccolti nelle zone di Misurata e Homs (1912-13). Scorpioni.</article-title> <source>Annali del Museo Civico di Storia Naturale di Genova</source> <volume>6</volume>: <fpage>148</fpage>–<lpage>159</lpage>.</mixed-citation></ref><ref id="B29"><mixed-citation xmlns:xlink="http://www.w3.org/1999/xlink" xlink:type="simple">
          <person-group><name name-style="western"><surname>Borelli</surname><given-names>A</given-names></name></person-group> (<year>1924</year>) <article-title>Missione zoologica del Dr. E. Festa in Cirenaica. XVI. Scorpioni e Solifughi. Bollettino dei Musei di Zoologia ed Anatomia Comparata della R.</article-title> <source>Università di Torino</source> <volume>39</volume>: <fpage>1</fpage>–<lpage>16</lpage>.</mixed-citation></ref><ref id="B30"><mixed-citation xmlns:xlink="http://www.w3.org/1999/xlink" xlink:type="simple">
          <person-group><name name-style="western"><surname>Borelli</surname><given-names>A</given-names></name></person-group> (<year>1928</year>) <article-title>Risultati zoologici della Missione inviata dalla R. Societa Geografica Italiana per l’explorazione dell’oasi di Giarabud (1926-1927). Scorpioni e Solifughi.</article-title> <source>Annali del Museo civico di Storia Naturale Giacomo Doria</source> <volume>52</volume>: <fpage>346</fpage>–<lpage>355</lpage>.</mixed-citation></ref><ref id="B35"><mixed-citation xmlns:xlink="http://www.w3.org/1999/xlink" xlink:type="simple">
          <person-group><name name-style="western"><surname>Caporiacco</surname><given-names>L di</given-names></name></person-group> (<year>1932</year>) <article-title>Spedizione scientifica all’Oasi di Cufra (Marzo-Luglio 1931). Scorpioni e Solifugi.</article-title> <source>Annali del Museo civico di Storia Naturale Giacomo Doria</source> <volume>55</volume>: <fpage>395</fpage>–<lpage>408</lpage>.</mixed-citation></ref><ref id="B31"><mixed-citation xmlns:xlink="http://www.w3.org/1999/xlink" xlink:type="simple">
          <person-group><name name-style="western"><surname>Borelli</surname><given-names>A</given-names></name></person-group> (<year>1934</year>) <article-title><tp:taxon-name><tp:taxon-name-part taxon-name-part-type="order">Scorpiones</tp:taxon-name-part></tp:taxon-name>.</article-title> In: <person-group><name name-style="western"><surname>Zavattari</surname><given-names>E</given-names></name></person-group> (<role>Ed.</role>) <issue-title>Prodromo della fauna della Libia.</issue-title> <source>Tipografia già Cooperativa, Pavia</source>, <fpage>169</fpage>–<lpage>173</lpage>.</mixed-citation></ref><ref id="B36"><mixed-citation xmlns:xlink="http://www.w3.org/1999/xlink" xlink:type="simple">
          <person-group><name name-style="western"><surname>Caporiacco</surname><given-names>L di</given-names></name></person-group> (<year>1937</year>) <article-title>Risultati scientifici della Missione del Prof. G. Scortecci nel Fezzan e sui Tassili (1936). Scorpioni e Solifughi.</article-title> <source>Atti della Società Italiana di Scienze Naturali e del Museo Civico di Storia Naturale in Milano</source> <volume>76</volume>: <fpage>340</fpage>–<lpage>354</lpage>.</mixed-citation></ref><ref id="B202"><mixed-citation xmlns:xlink="http://www.w3.org/1999/xlink" xlink:type="simple">
          <person-group><name name-style="western"><surname>Pérez</surname><given-names>S</given-names></name></person-group> (<year>1974</year>) <article-title>Un inventario preliminar de los escorpiones de la region Paleartica y claves para la identification de los generos de la region Paleartica Occidental.</article-title> <source>Cátedra de Artrópodos</source> <volume>7</volume>: <fpage>1</fpage>–<lpage>45</lpage>.</mixed-citation></ref><ref id="B143"><mixed-citation xmlns:xlink="http://www.w3.org/1999/xlink" xlink:type="simple">
          <person-group><name name-style="western"><surname>Levy</surname><given-names>G</given-names></name><name name-style="western"><surname>Amitai</surname><given-names>P</given-names></name></person-group> (<year>1980</year>) <source>Fauna Palaestina. <tp:taxon-name><tp:taxon-name-part taxon-name-part-type="class">Arachnida</tp:taxon-name-part></tp:taxon-name> I: <tp:taxon-name><tp:taxon-name-part taxon-name-part-type="order">Scorpiones</tp:taxon-name-part></tp:taxon-name>.</source> <publisher-name>The Israel Academy of Sciences an d Humanit es</publisher-name>, <publisher-loc>Jerusalem</publisher-loc>, <size units="page">172 pp</size>.</mixed-citation></ref><ref id="B59"><mixed-citation xmlns:xlink="http://www.w3.org/1999/xlink" xlink:type="simple">
          <person-group><name name-style="western"><surname>El-Hennawy</surname><given-names>HK</given-names></name></person-group> (<year>1992</year>) <article-title>A catalogue of the scorpions described from the Arab countries (1758-1990) (<tp:taxon-name><tp:taxon-name-part taxon-name-part-type="class">Arachnida</tp:taxon-name-part></tp:taxon-name>: <tp:taxon-name><tp:taxon-name-part taxon-name-part-type="class">Scorpionida</tp:taxon-name-part></tp:taxon-name>).</article-title> <source>Serket</source> <volume>2</volume>: <fpage>95</fpage>–<lpage>153</lpage>.</mixed-citation></ref><ref id="B120"><mixed-citation xmlns:xlink="http://www.w3.org/1999/xlink" xlink:type="simple">
          <person-group><name name-style="western"><surname>Kovařík</surname><given-names>F</given-names></name></person-group> (<year>1998</year>) <source>Štiří.</source> <publisher-name>Madagaskar</publisher-name>, <publisher-loc>Jihlava</publisher-loc>, <size units="page">176 pp</size>.</mixed-citation></ref><ref id="B67"><mixed-citation xmlns:xlink="http://www.w3.org/1999/xlink" xlink:type="simple">
          <person-group><name name-style="western"><surname>Fet</surname><given-names>V</given-names></name><name name-style="western"><surname>Lowe</surname><given-names>G</given-names></name></person-group> (<year>2000</year>) <article-title>Genus <italic><tp:taxon-name><tp:taxon-name-part taxon-name-part-type="genus">Buthus</tp:taxon-name-part></tp:taxon-name></italic> Leach, 1815.</article-title> In: <person-group><name name-style="western"><surname>Fet</surname><given-names>V</given-names></name><name name-style="western"><surname>Sissom</surname><given-names>WD</given-names></name><name name-style="western"><surname>Lowe</surname><given-names>G</given-names></name><name name-style="western"><surname>Braunwalder</surname><given-names>ME</given-names></name></person-group> (<role>Eds</role>) <issue-title>Catalog of the Scorpions of the World (1758-1998).</issue-title> <source>The New York Entomological Society, New York</source>, <fpage>91</fpage>–<lpage>97</lpage>.</mixed-citation></ref><ref id="B123"><mixed-citation xmlns:xlink="http://www.w3.org/1999/xlink" xlink:type="simple">
          <person-group><name name-style="western"><surname>Kovařík</surname><given-names>F</given-names></name></person-group> (<year>2002</year>) <article-title>A checklist of scorpions (<tp:taxon-name><tp:taxon-name-part taxon-name-part-type="class">Arachnida</tp:taxon-name-part></tp:taxon-name>) in the collection of the Forschungsinstitut und Naturmuseum Senckenberg, Frankfurt am Main, Germany.</article-title> <source>Serket</source> <volume>8</volume>: <fpage>1</fpage>–<lpage>23</lpage>.</mixed-citation></ref><ref id="B21"><mixed-citation xmlns:xlink="http://www.w3.org/1999/xlink" xlink:type="simple">
          <person-group><name name-style="western"><surname>Birula</surname><given-names>AA</given-names></name></person-group> (<year>1910</year>) <article-title>Ueber <tp:taxon-name><tp:taxon-name-part taxon-name-part-type="genus">Scorpio</tp:taxon-name-part></tp:taxon-name> maurus Linné und seine Unterarten.</article-title> <source>Horae Societatis Entomologicae Rossicae</source> <volume>39</volume>: <fpage>115</fpage>–<lpage>192</lpage>. <ext-link xlink:type="simple" ext-link-type="uri" xlink:href="https://www.ntnu.no/ub/scorpion-files/Birula_1910.pdf">https://www.ntnu.no/ub/scorpion-files/Birula_1910.pdf</ext-link></mixed-citation></ref><ref id="B23"><mixed-citation xmlns:xlink="http://www.w3.org/1999/xlink" xlink:type="simple">
          <person-group><name name-style="western"><surname>Birula</surname><given-names>AA</given-names></name></person-group> (<year>1917a</year>) <article-title>[authored as Byalynitskii-Birulya, A. A.] <tp:taxon-name><tp:taxon-name-part taxon-name-part-type="superfamily">Arachnoidea</tp:taxon-name-part></tp:taxon-name> <tp:taxon-name><tp:taxon-name-part taxon-name-part-type="division">Arthrogastra</tp:taxon-name-part></tp:taxon-name> Caucasica. Pars I. <tp:taxon-name><tp:taxon-name-part taxon-name-part-type="order">Scorpiones</tp:taxon-name-part></tp:taxon-name>.</article-title> <source>Zapiski Kavkazskogo Muzeya, Seriia A [Mémoires du Musée du Caucase, Série A]</source> <volume>5</volume>: <fpage>1</fpage>–<lpage>253</lpage>. [English translation: Byalynitskii-Birulya AA, 1964. Arthrogastric Arachnids of Caucasia. Part I. Scorpions. Israel Program for Scientific Translations, Jerusalem. 170 pp.]</mixed-citation></ref><ref id="B125"><mixed-citation xmlns:xlink="http://www.w3.org/1999/xlink" xlink:type="simple">
          <person-group><name name-style="western"><surname>Kovařík</surname><given-names>F</given-names></name></person-group> (<year>2006</year>) <article-title>Review of Tunisian Species of the Genus <italic><tp:taxon-name><tp:taxon-name-part taxon-name-part-type="genus">Buthus</tp:taxon-name-part></tp:taxon-name></italic> with Descriptions of Two New Species and a Discussion of Ehrenberg’s Types (<tp:taxon-name><tp:taxon-name-part taxon-name-part-type="order">Scorpiones</tp:taxon-name-part></tp:taxon-name>: <tp:taxon-name><tp:taxon-name-part taxon-name-part-type="family">Buthidae</tp:taxon-name-part></tp:taxon-name>).</article-title> <source><tp:taxon-name><tp:taxon-name-part taxon-name-part-type="genus">Euscorpius</tp:taxon-name-part></tp:taxon-name></source> <volume>34</volume>: <fpage>1</fpage>–<lpage>16</lpage>. <ext-link xlink:type="simple" ext-link-type="uri" xlink:href="http://www.science.marshall.edu/fet/euscorpius/p2006_34.pdf">http://www.science.marshall.edu/fet/euscorpius/p2006_34.pdf</ext-link>.</mixed-citation></ref><ref id="B99"><mixed-citation xmlns:xlink="http://www.w3.org/1999/xlink" xlink:type="simple">
          <person-group><name name-style="western"><surname>Kaltsas</surname><given-names>D</given-names></name><name name-style="western"><surname>Stathi</surname><given-names>I</given-names></name><name name-style="western"><surname>Fet</surname><given-names>V</given-names></name></person-group> (<year>2008</year>) Scorpions of the Eastern Mediterranean. Advances in Arachnology and Developmental Biology: 209–246. <ext-link xlink:type="simple" ext-link-type="uri" xlink:href="http://bozidar-curcic.bio.bg.ac.rs/PDF/16">http://bozidar-curcic.bio.bg.ac.rs/PDF/16</ext-link> Kaltsas.pdf.</mixed-citation></ref><ref id="B161"><mixed-citation xmlns:xlink="http://www.w3.org/1999/xlink" xlink:type="simple">
          <person-group><name name-style="western"><surname>Lourenço</surname><given-names>WR</given-names></name><name name-style="western"><surname>Cloudsley-Thompson</surname><given-names>JL</given-names></name></person-group> (<year>2012</year>) <article-title>A new species of <italic><tp:taxon-name><tp:taxon-name-part taxon-name-part-type="genus">Buthus</tp:taxon-name-part></tp:taxon-name></italic> Leach, 1815 from Egypt (<tp:taxon-name><tp:taxon-name-part taxon-name-part-type="order">Scorpiones</tp:taxon-name-part></tp:taxon-name>, <tp:taxon-name><tp:taxon-name-part taxon-name-part-type="family">Buthidae</tp:taxon-name-part></tp:taxon-name>).</article-title> <source>Entomologische Mitteilungen aus dem Zoologischen Museum Hamburg</source> <volume>16</volume>: <fpage>11</fpage>–<lpage>18</lpage>.</mixed-citation></ref><ref id="B169"><mixed-citation xmlns:xlink="http://www.w3.org/1999/xlink" xlink:type="simple">
          <person-group><name name-style="western"><surname>Lourenço</surname><given-names>WR</given-names></name><name name-style="western"><surname>Simon</surname><given-names>E</given-names></name></person-group> (<year>2012</year>) <article-title>Confirmation of a new species of <italic><tp:taxon-name><tp:taxon-name-part taxon-name-part-type="genus">Buthus</tp:taxon-name-part></tp:taxon-name></italic> Leach, 1815 from Alexandria, Egypt (<tp:taxon-name><tp:taxon-name-part taxon-name-part-type="order">Scorpiones</tp:taxon-name-part></tp:taxon-name>, <tp:taxon-name><tp:taxon-name-part taxon-name-part-type="family">Buthidae</tp:taxon-name-part></tp:taxon-name>).</article-title> <source>Serket</source> <volume>13</volume>: <fpage>8</fpage>–<lpage>15</lpage>.</mixed-citation></ref></ref-list></tp:taxon-treatment>
