# Supplementary material for: Updated catalogue and taxonomic notes on the Old-World scorpion genus Buthus Leach, 1815 (Scorpiones, Buthidae)
Source: Zookeys. 2017 Jul 24;(686):15–84. doi: 10.3897/zookeys.686.12206 (PMC5672565; doi:10.3897/zookeys.686.12206)
Supplement: XML Treatment for Buthus berberensis [file zookeys.686.12206-treatment9.xml]

<!DOCTYPE tp:taxon-treatment
  PUBLIC "-//TaxonX//DTD Taxonomic Treatment Publishing DTD v0 20100105//EN" "tax-treatment-NSO.dtd">
<tp:taxon-treatment xmlns:tp="http://www.plazi.org/taxpub"><tp:treatment-meta><kwd-group><label>Taxon classification</label><kwd><named-content xmlns:xlink="http://www.w3.org/1999/xlink" content-type="kingdom">Animalia</named-content></kwd><kwd><named-content xmlns:xlink="http://www.w3.org/1999/xlink" content-type="order">Scorpiones</named-content></kwd><kwd><named-content xmlns:xlink="http://www.w3.org/1999/xlink" content-type="family">Buthidae</named-content></kwd></kwd-group><mixed-citation publication-type="journal"><person-group><name><surname>Sousa</surname><given-names>Pedro</given-names></name><name><surname>Arnedo</surname><given-names>Miquel A.</given-names></name><name><surname>Harris</surname><given-names>D. James</given-names></name></person-group><article-title>Updated catalogue and taxonomic notes on the Old-World scorpion genus <italic><tp:taxon-name><tp:taxon-name-part taxon-name-part-type="genus" reg="Buthus">Buthus</tp:taxon-name-part></tp:taxon-name></italic> Leach, 1815 (<tp:taxon-name><tp:taxon-name-part taxon-name-part-type="order">Scorpiones</tp:taxon-name-part></tp:taxon-name>, <tp:taxon-name><tp:taxon-name-part taxon-name-part-type="family">Buthidae</tp:taxon-name-part></tp:taxon-name>)</article-title><source>Zookeys</source><day>24</day><month>7</month><year>2017</year><volume>2017</volume><issue>686</issue><fpage>15</fpage><lpage>84</lpage><pub-id pub-id-type="doi">10.3897/zookeys.686.12206</pub-id></mixed-citation></tp:treatment-meta><tp:nomenclature><label>8.</label><tp:taxon-name>
            <tp:taxon-name-part taxon-name-part-type="genus" reg="Buthus">Buthus</tp:taxon-name-part>
            <tp:taxon-name-part taxon-name-part-type="species" reg="berberensis">berberensis</tp:taxon-name-part>
          </tp:taxon-name><tp:taxon-authority>Pocock, 1900</tp:taxon-authority><tp:nomenclature-citation-list><tp:nomenclature-citation><tp:taxon-name/><comment>= <tp:taxon-name><tp:taxon-name-part taxon-name-part-type="genus" reg="Buthus">Buthus</tp:taxon-name-part> <tp:taxon-name-part taxon-name-part-type="species" reg="occitanus">occitanus</tp:taxon-name-part> <tp:taxon-name-part taxon-name-part-type="subspecies" reg="zeylensis">zeylensis</tp:taxon-name-part></tp:taxon-name><xref ref-type="bibr" rid="B212">Pocock 1900b</xref>: 56–57 (synonymized by <xref ref-type="bibr" rid="B143">Levy and Amitai 1980</xref>: 16). 1 F holotype (<named-content xmlns:xlink="http://www.w3.org/1999/xlink" content-type="dwc:institutional_code" xlink:type="simple">NHMUK</named-content>), Zeyla (northwestern Somaliland), Somalia. </comment></tp:nomenclature-citation><tp:nomenclature-citation><tp:taxon-name>
                <tp:taxon-name-part taxon-name-part-type="genus" reg="Buthus">Buthus</tp:taxon-name-part> <tp:taxon-name-part taxon-name-part-type="species" reg="occitanus">occitanus</tp:taxon-name-part> <tp:taxon-name-part taxon-name-part-type="subspecies" reg="berberensis">berberensis</tp:taxon-name-part></tp:taxon-name><comment>: <xref ref-type="bibr" rid="B18">Birula 1903</xref>: 106–107; <xref ref-type="bibr" rid="B20">Birula 1909</xref>: 510; <xref ref-type="bibr" rid="B21">Birula 1910</xref>: 118; <xref ref-type="bibr" rid="B132">Kraepelin 1903</xref>: 558; <xref ref-type="bibr" rid="B26">Borelli 1904</xref>:·2–3; <xref ref-type="bibr" rid="B81">Giltay 1929</xref>: 196; <xref ref-type="bibr" rid="B186">Moriggi 1941</xref>: 84; <xref ref-type="bibr" rid="B134">Lamoral and Reynders 1975</xref>: 505; <xref ref-type="bibr" rid="B143">Levy and Amitai 1980</xref>: 16; EI-Hennawy: 1992: 98, 120; <xref ref-type="bibr" rid="B120">Kovařík 1998</xref>: 106; <xref ref-type="bibr" rid="B67">Fet and Lowe 2000</xref>: 95; <xref ref-type="bibr" rid="B124">Kovařík 2003</xref> (part): 138.</comment></tp:nomenclature-citation><tp:nomenclature-citation><tp:taxon-name>
                <tp:taxon-name-part taxon-name-part-type="genus" reg="Buthus">Buthus</tp:taxon-name-part> <tp:taxon-name-part taxon-name-part-type="species" reg="occitanus">occitanus</tp:taxon-name-part> <tp:taxon-name-part taxon-name-part-type="subspecies" reg="zeylensis">zeylensis</tp:taxon-name-part></tp:taxon-name><comment>: <xref ref-type="bibr" rid="B132">Kraepelin 1903</xref>: 558–559; Borelli 1919: 363; Borelli 1931: 218; Caporiacco 1936: 137; <xref ref-type="bibr" rid="B186">Moriggi 1941</xref>: 84; <xref ref-type="bibr" rid="B134">Lamoral and Reynders 1975</xref>: 505–506; EI-Hennawy 1992: 98, 121–122; <xref ref-type="bibr" rid="B120">Kovařík 1998</xref>: 106.</comment></tp:nomenclature-citation><tp:nomenclature-citation><tp:taxon-name>
                <tp:taxon-name-part taxon-name-part-type="genus" reg="Buthus">Buthus</tp:taxon-name-part> <tp:taxon-name-part taxon-name-part-type="species" reg="berberensis">berberensis</tp:taxon-name-part></tp:taxon-name><comment>: <xref ref-type="bibr" rid="B156">Lourenço 2008</xref>: 46; <xref ref-type="bibr" rid="B126">Kovařík 2011</xref>: 4–6.</comment></tp:nomenclature-citation><tp:nomenclature-citation><tp:taxon-name>
                <tp:taxon-name-part taxon-name-part-type="genus" reg="Buthus">Buthus</tp:taxon-name-part> (<tp:taxon-name-part taxon-name-part-type="subgenus" reg="Buthus">Buthus</tp:taxon-name-part>) <tp:taxon-name-part taxon-name-part-type="species" reg="occitanus">occitanus</tp:taxon-name-part> <tp:taxon-name-part taxon-name-part-type="subspecies" reg="berberensis">berberensis</tp:taxon-name-part></tp:taxon-name><comment>: <xref ref-type="bibr" rid="B23">Birula 1917a</xref>: 123.</comment></tp:nomenclature-citation></tp:nomenclature-citation-list></tp:nomenclature><tp:treatment-sec sec-type="type material" id="SECID0EPADK"><title>Type material.</title><p>1 M holotype (<named-content xmlns:xlink="http://www.w3.org/1999/xlink" content-type="dwc:institutional_code" xlink:type="simple">NHMUK</named-content>), Somaliland, Somalia.</p></tp:treatment-sec><tp:treatment-sec sec-type="distribution" id="SECID0E1ADK"><title>Distribution.</title><p>know from Djibouti, Eritrea, Ethiopia and Somalia, although <xref ref-type="bibr" rid="B18">Birula (1903)</xref> recorded toponyms that are old and difficult to map.</p></tp:treatment-sec><tp:treatment-sec sec-type="remarks" id="SECID0EEBDK"><title>Remarks.</title><p>
            <xref ref-type="bibr" rid="B156">Lourenço (2008)</xref> stated that <italic><tp:taxon-name><tp:taxon-name-part taxon-name-part-type="genus" reg="Buthus">B.</tp:taxon-name-part> <tp:taxon-name-part taxon-name-part-type="species" reg="occitanus">o.</tp:taxon-name-part> <tp:taxon-name-part taxon-name-part-type="subspecies" reg="zeylensis">zeylensis</tp:taxon-name-part></tp:taxon-name></italic> might be a distinct species from <italic><tp:taxon-name><tp:taxon-name-part taxon-name-part-type="genus" reg="Buthus">B.</tp:taxon-name-part> <tp:taxon-name-part taxon-name-part-type="species" reg="berberensis">berberensis</tp:taxon-name-part></tp:taxon-name></italic>, but that further material was required to confirm this possibility. <xref ref-type="bibr" rid="B126">Kovařík (2011)</xref> considered <italic><tp:taxon-name><tp:taxon-name-part taxon-name-part-type="genus" reg="Buthus">B.</tp:taxon-name-part> <tp:taxon-name-part taxon-name-part-type="species" reg="occitanus">o.</tp:taxon-name-part> <tp:taxon-name-part taxon-name-part-type="subspecies" reg="zeylensis">zeylensis</tp:taxon-name-part></tp:taxon-name></italic> a colour morph of <italic><tp:taxon-name><tp:taxon-name-part taxon-name-part-type="genus" reg="Buthus">B.</tp:taxon-name-part> <tp:taxon-name-part taxon-name-part-type="species" reg="berberensis">berberensis</tp:taxon-name-part></tp:taxon-name></italic> present in juveniles and some males.</p><!--PageBreak--></tp:treatment-sec><ref-list><ref id="B212"><mixed-citation xmlns:xlink="http://www.w3.org/1999/xlink" xlink:type="simple">
          <person-group><name name-style="western"><surname>Pocock</surname><given-names>RI</given-names></name></person-group> (<year>1900b</year>) On a Collection of Insects and Arachnids made in 1895 and 1897, by Mr. C. V. A. Peel, F.Z.S., in Somaliland, with Descriptions of new Species. 10. General List of the Scorpions of Somaliland and the Boran Country. Philosophical Magazine series 3 32: 54–63. <ext-link xlink:type="simple" ext-link-type="doi" xlink:href="10.1111/j.1096-3642.1890.tb01694.x">https://doi.org/10.1111/j.1096-3642.1890.tb01694.x</ext-link></mixed-citation></ref><ref id="B143"><mixed-citation xmlns:xlink="http://www.w3.org/1999/xlink" xlink:type="simple">
          <person-group><name name-style="western"><surname>Levy</surname><given-names>G</given-names></name><name name-style="western"><surname>Amitai</surname><given-names>P</given-names></name></person-group> (<year>1980</year>) <source>Fauna Palaestina. <tp:taxon-name><tp:taxon-name-part taxon-name-part-type="class">Arachnida</tp:taxon-name-part></tp:taxon-name> I: <tp:taxon-name><tp:taxon-name-part taxon-name-part-type="order">Scorpiones</tp:taxon-name-part></tp:taxon-name>.</source> <publisher-name>The Israel Academy of Sciences an d Humanit es</publisher-name>, <publisher-loc>Jerusalem</publisher-loc>, <size units="page">172 pp</size>.</mixed-citation></ref><ref id="B18"><mixed-citation xmlns:xlink="http://www.w3.org/1999/xlink" xlink:type="simple">
          <person-group><name name-style="western"><surname>Birula</surname><given-names>AA</given-names></name></person-group> (<year>1903</year>) <article-title>Bemerkungen über einige neue oder wenig bekaunte Skorpionnenformen Nord-Afrikas.</article-title> <source>Bulletin de l'Académie Impériale des Sciences de St-Pétersbourg [Izviestiia Imperatorskoi akademii nauk]</source> <volume>19</volume>: <fpage>105</fpage>–<lpage>113</lpage>.</mixed-citation></ref><ref id="B20"><mixed-citation xmlns:xlink="http://www.w3.org/1999/xlink" xlink:type="simple">
          <person-group><name name-style="western"><surname>Birula</surname><given-names>AA</given-names></name></person-group> (<year>1909</year>) <article-title>Scorpione und Solifugen von Tripolis und Barka. Nach der Sammlung von Dr. Bruno Klaptocz im jahre 19-06. Zoologische Jahrbücher.</article-title> <source>Abteilung für Systematik, Geographie und Biologie der Tiere</source> <volume>28</volume>: <fpage>505</fpage>–<lpage>522</lpage>.</mixed-citation></ref><ref id="B21"><mixed-citation xmlns:xlink="http://www.w3.org/1999/xlink" xlink:type="simple">
          <person-group><name name-style="western"><surname>Birula</surname><given-names>AA</given-names></name></person-group> (<year>1910</year>) <article-title>Ueber <tp:taxon-name><tp:taxon-name-part taxon-name-part-type="genus">Scorpio</tp:taxon-name-part></tp:taxon-name> maurus Linné und seine Unterarten.</article-title> <source>Horae Societatis Entomologicae Rossicae</source> <volume>39</volume>: <fpage>115</fpage>–<lpage>192</lpage>. <ext-link xlink:type="simple" ext-link-type="uri" xlink:href="https://www.ntnu.no/ub/scorpion-files/Birula_1910.pdf">https://www.ntnu.no/ub/scorpion-files/Birula_1910.pdf</ext-link></mixed-citation></ref><ref id="B132"><mixed-citation xmlns:xlink="http://www.w3.org/1999/xlink" xlink:type="simple">
          <person-group><name name-style="western"><surname>Kraepelin</surname><given-names>K</given-names></name></person-group> (<year>1903</year>) <article-title>Scorpione und Solifugen Nordost-Afrikas, gesammelt 1900 und 1901 von Carlo Freiherrn von Erlanger und Oscar Neumann. Zoologische Jahrbücher.</article-title> <source>Abteilung für Systematik, Geographie und Biologie der Tiere</source> <volume>18</volume>: <fpage>557</fpage>–<lpage>578</lpage>.</mixed-citation></ref><ref id="B26"><mixed-citation xmlns:xlink="http://www.w3.org/1999/xlink" xlink:type="simple">
          <person-group><name name-style="western"><surname>Borelli</surname><given-names>A</given-names></name></person-group> (<year>1904</year>) <article-title>Di alcuni scorpioni della Colonia Eritrea. Bollettino dei Musei di Zoologia ed Anatomia Comparata della R.</article-title> <source>Università di Torino</source> <volume>19</volume>: <fpage>1</fpage>–<lpage>5</lpage>.</mixed-citation></ref><ref id="B81"><mixed-citation xmlns:xlink="http://www.w3.org/1999/xlink" xlink:type="simple">
          <person-group><name name-style="western"><surname>Giltay</surname><given-names>L</given-names></name></person-group> (<year>1929</year>) Mission saharienne Augieras-Draper, 1927–1928. Scorpions. Bulletin du Muséum National d'Histoire Naturelle, Paris, 2<sup>eme</sup> série 1: 193–197.</mixed-citation></ref><ref id="B186"><mixed-citation xmlns:xlink="http://www.w3.org/1999/xlink" xlink:type="simple">
          <person-group><name name-style="western"><surname>Moriggi</surname><given-names>M</given-names></name></person-group> (<year>1941</year>) <article-title>Gli scorpioni dell’ Africa Orientale Italiana.</article-title> <source>Rivista di Biologia Coloniale, Roma</source> <volume>4</volume>: <fpage>77</fpage>–<lpage>103</lpage>.</mixed-citation></ref><ref id="B134"><mixed-citation xmlns:xlink="http://www.w3.org/1999/xlink" xlink:type="simple">
          <person-group><name name-style="western"><surname>Lamoral</surname><given-names>BH</given-names></name><name name-style="western"><surname>Reynders</surname><given-names>SC</given-names></name></person-group> (<year>1975</year>) <article-title>A catalogue of the scorpions described from the Ethiopian faunal region up to December 1973.</article-title> <source>Annals of the Natal Museum</source> <volume>22</volume>: <fpage>489</fpage>–<lpage>576</lpage>.</mixed-citation></ref><ref id="B120"><mixed-citation xmlns:xlink="http://www.w3.org/1999/xlink" xlink:type="simple">
          <person-group><name name-style="western"><surname>Kovařík</surname><given-names>F</given-names></name></person-group> (<year>1998</year>) <source>Štiří.</source> <publisher-name>Madagaskar</publisher-name>, <publisher-loc>Jihlava</publisher-loc>, <size units="page">176 pp</size>.</mixed-citation></ref><ref id="B67"><mixed-citation xmlns:xlink="http://www.w3.org/1999/xlink" xlink:type="simple">
          <person-group><name name-style="western"><surname>Fet</surname><given-names>V</given-names></name><name name-style="western"><surname>Lowe</surname><given-names>G</given-names></name></person-group> (<year>2000</year>) <article-title>Genus <italic><tp:taxon-name><tp:taxon-name-part taxon-name-part-type="genus">Buthus</tp:taxon-name-part></tp:taxon-name></italic> Leach, 1815.</article-title> In: <person-group><name name-style="western"><surname>Fet</surname><given-names>V</given-names></name><name name-style="western"><surname>Sissom</surname><given-names>WD</given-names></name><name name-style="western"><surname>Lowe</surname><given-names>G</given-names></name><name name-style="western"><surname>Braunwalder</surname><given-names>ME</given-names></name></person-group> (<role>Eds</role>) <issue-title>Catalog of the Scorpions of the World (1758-1998).</issue-title> <source>The New York Entomological Society, New York</source>, <fpage>91</fpage>–<lpage>97</lpage>.</mixed-citation></ref><ref id="B124"><mixed-citation xmlns:xlink="http://www.w3.org/1999/xlink" xlink:type="simple">
          <person-group><name name-style="western"><surname>Kovařík</surname><given-names>F</given-names></name></person-group> (<year>2003</year>) <article-title>Scorpions of Djibouti, Eritrea, Ethiopia, and Somalia (<tp:taxon-name><tp:taxon-name-part taxon-name-part-type="class">Arachnida</tp:taxon-name-part></tp:taxon-name>: <tp:taxon-name><tp:taxon-name-part taxon-name-part-type="order">Scorpiones</tp:taxon-name-part></tp:taxon-name>), with a key and descriptions of three new species.</article-title> <source>Acta Societatis Zoologicae Bohemicae</source> <volume>67</volume>: <fpage>133</fpage>–<lpage>159</lpage>. <ext-link xlink:type="simple" ext-link-type="uri" xlink:href="http://kovarex.com/scorpio/pdf/Kovarik2003c.pdf">http://kovarex.com/scorpio/pdf/Kovarik2003c.pdf</ext-link>.</mixed-citation></ref><ref id="B156"><mixed-citation xmlns:xlink="http://www.w3.org/1999/xlink" xlink:type="simple">
          <person-group><name name-style="western"><surname>Lourenço</surname><given-names>WR</given-names></name></person-group> (<year>2008</year>) <article-title>About the presence of the genus <italic><tp:taxon-name><tp:taxon-name-part taxon-name-part-type="genus">Buthus</tp:taxon-name-part></tp:taxon-name></italic> Leach, 1815 in the Arabian Peninsula and description of a new species (<tp:taxon-name><tp:taxon-name-part taxon-name-part-type="order">Scorpiones</tp:taxon-name-part></tp:taxon-name>, <tp:taxon-name><tp:taxon-name-part taxon-name-part-type="family">Buthidae</tp:taxon-name-part></tp:taxon-name>).</article-title> <source>Entomologische Mitteilungen aus dem Zoologischen Museum Hamburg</source> <volume>15</volume>: <fpage>45</fpage>–<lpage>52</lpage>.</mixed-citation></ref><ref id="B126"><mixed-citation xmlns:xlink="http://www.w3.org/1999/xlink" xlink:type="simple">
          <person-group><name name-style="western"><surname>Kovařík</surname><given-names>F</given-names></name></person-group> (<year>2011</year>) <article-title><italic><tp:taxon-name><tp:taxon-name-part taxon-name-part-type="genus">Buthus</tp:taxon-name-part> <tp:taxon-name-part taxon-name-part-type="species">awashensis</tp:taxon-name-part></tp:taxon-name></italic> sp. n. from Ethiopia (<tp:taxon-name><tp:taxon-name-part taxon-name-part-type="order">Scorpiones</tp:taxon-name-part></tp:taxon-name>: <tp:taxon-name><tp:taxon-name-part taxon-name-part-type="family">Buthidae</tp:taxon-name-part></tp:taxon-name>).</article-title> <source><tp:taxon-name><tp:taxon-name-part taxon-name-part-type="genus">Euscorpius</tp:taxon-name-part></tp:taxon-name></source> <volume>128</volume>: <fpage>1</fpage>–<lpage>6</lpage>. <ext-link xlink:type="simple" ext-link-type="uri" xlink:href="http://www.science.marshall.edu/fet/euscorpius/p2011_128.pdf">http://www.science.marshall.edu/fet/euscorpius/p2011_128.pdf</ext-link>.</mixed-citation></ref><ref id="B23"><mixed-citation xmlns:xlink="http://www.w3.org/1999/xlink" xlink:type="simple">
          <person-group><name name-style="western"><surname>Birula</surname><given-names>AA</given-names></name></person-group> (<year>1917a</year>) <article-title>[authored as Byalynitskii-Birulya, A. A.] <tp:taxon-name><tp:taxon-name-part taxon-name-part-type="superfamily">Arachnoidea</tp:taxon-name-part></tp:taxon-name> <tp:taxon-name><tp:taxon-name-part taxon-name-part-type="division">Arthrogastra</tp:taxon-name-part></tp:taxon-name> Caucasica. Pars I. <tp:taxon-name><tp:taxon-name-part taxon-name-part-type="order">Scorpiones</tp:taxon-name-part></tp:taxon-name>.</article-title> <source>Zapiski Kavkazskogo Muzeya, Seriia A [Mémoires du Musée du Caucase, Série A]</source> <volume>5</volume>: <fpage>1</fpage>–<lpage>253</lpage>. [English translation: Byalynitskii-Birulya AA, 1964. Arthrogastric Arachnids of Caucasia. Part I. Scorpions. Israel Program for Scientific Translations, Jerusalem. 170 pp.]</mixed-citation></ref></ref-list></tp:taxon-treatment>
