# Supplementary material for: Updated catalogue and taxonomic notes on the Old-World scorpion genus Buthus Leach, 1815 (Scorpiones, Buthidae)
Source: Zookeys. 2017 Jul 24;(686):15–84. doi: 10.3897/zookeys.686.12206 (PMC5672565; doi:10.3897/zookeys.686.12206)
Supplement: XML Treatment for Buthus boumalenii [file zookeys.686.12206-treatment11.xml]

<!DOCTYPE tp:taxon-treatment
  PUBLIC "-//TaxonX//DTD Taxonomic Treatment Publishing DTD v0 20100105//EN" "tax-treatment-NSO.dtd">
<tp:taxon-treatment xmlns:tp="http://www.plazi.org/taxpub"><tp:treatment-meta><kwd-group><label>Taxon classification</label><kwd><named-content xmlns:xlink="http://www.w3.org/1999/xlink" content-type="kingdom">Animalia</named-content></kwd><kwd><named-content xmlns:xlink="http://www.w3.org/1999/xlink" content-type="order">Scorpiones</named-content></kwd><kwd><named-content xmlns:xlink="http://www.w3.org/1999/xlink" content-type="family">Buthidae</named-content></kwd></kwd-group><mixed-citation publication-type="journal"><person-group><name><surname>Sousa</surname><given-names>Pedro</given-names></name><name><surname>Arnedo</surname><given-names>Miquel A.</given-names></name><name><surname>Harris</surname><given-names>D. James</given-names></name></person-group><article-title>Updated catalogue and taxonomic notes on the Old-World scorpion genus <italic><tp:taxon-name><tp:taxon-name-part taxon-name-part-type="genus" reg="Buthus">Buthus</tp:taxon-name-part></tp:taxon-name></italic> Leach, 1815 (<tp:taxon-name><tp:taxon-name-part taxon-name-part-type="order">Scorpiones</tp:taxon-name-part></tp:taxon-name>, <tp:taxon-name><tp:taxon-name-part taxon-name-part-type="family">Buthidae</tp:taxon-name-part></tp:taxon-name>)</article-title><source>Zookeys</source><day>24</day><month>7</month><year>2017</year><volume>2017</volume><issue>686</issue><fpage>15</fpage><lpage>84</lpage><pub-id pub-id-type="doi">10.3897/zookeys.686.12206</pub-id></mixed-citation></tp:treatment-meta><tp:nomenclature><label>10.</label><tp:taxon-name>
            <tp:taxon-name-part taxon-name-part-type="genus" reg="Buthus">Buthus</tp:taxon-name-part>
            <tp:taxon-name-part taxon-name-part-type="species" reg="boumalenii">boumalenii</tp:taxon-name-part>
            <object-id xmlns:xlink="http://www.w3.org/1999/xlink" xlink:type="simple">https://science.mnhn.fr/institution/mnhn/collection/rs/item/rs8891</object-id>
          </tp:taxon-name><tp:taxon-authority>Touloun &amp; Boumezzough, 2011</tp:taxon-authority><tp:nomenclature-citation-list><tp:nomenclature-citation><tp:taxon-name>
                <tp:taxon-name-part taxon-name-part-type="genus" reg="Buthus">Buthus</tp:taxon-name-part> <tp:taxon-name-part taxon-name-part-type="species" reg="boumalenii">boumalenii</tp:taxon-name-part></tp:taxon-name><comment>: <xref ref-type="bibr" rid="B262">Touloun and Boumezzough 2011a</xref>: 183–186, fig. 2–7; <xref ref-type="bibr" rid="B201">Pedroso et al. 2013</xref>: 300; <xref ref-type="bibr" rid="B1">Aboumaâd et al. 2014</xref>: 6; El Hidan et al. 2016: 4.</comment></tp:nomenclature-citation></tp:nomenclature-citation-list></tp:nomenclature><tp:treatment-sec sec-type="type material" id="SECID0ECLDK"><title>Type material.</title><p>1 F holotype (<abbrev xmlns:xlink="http://www.w3.org/1999/xlink" content-type="institution" xlink:title="Université Cadi Ayyad, Faculte des Sciences Semlalia, “Laboratoire Ecologie et Environnement”, Marrakech, Morocco" id="ABBRID0EILDK" xlink:type="simple">UCAM</abbrev>), Tineghir (approx. <named-content xmlns:xlink="http://www.w3.org/1999/xlink" content-type="dwc:verbatimCoordinates" xlink:type="simple"><named-content content-type="geo-json" specific-use="{&#34;type&#34;:&#34;Point&#34;,&#34;coordinates&#34;:[-5.905000,31.366000]}" id="NCID0EQLDK" xlink:type="simple">31.366°, -5.905°</named-content></named-content>), Boumalene, Morocco. Paratypes: 1 M (<abbrev xmlns:xlink="http://www.w3.org/1999/xlink" content-type="institution" xlink:title="Université Cadi Ayyad, Faculte des Sciences Semlalia, “Laboratoire Ecologie et Environnement”, Marrakech, Morocco" id="ABBRID0EVLDK" xlink:type="simple">UCAM</abbrev>), 1 M, 1 F (<named-content xmlns:xlink="http://www.w3.org/1999/xlink" content-type="dwc:institutional_code" xlink:type="simple">MNHN</named-content>, N° RS8891), all from the same locality.</p></tp:treatment-sec><tp:treatment-sec sec-type="distribution" id="SECID0E6LDK"><title>Distribution.</title><p>known only from the Boumalne region of Morocco (El Hidan et al. 2016).</p></tp:treatment-sec><tp:treatment-sec sec-type="remarks" id="SECID0EEMDK"><title>Remarks.</title><p>This species is the only known representative of a phylogenetic lineage present east of the High Atlas Mountains of Morocco. Because of its phylogenetic uniqueness, the conservation of this species should have top priority.</p></tp:treatment-sec><ref-list><ref id="B262"><mixed-citation xmlns:xlink="http://www.w3.org/1999/xlink" xlink:type="simple">
          <person-group><name name-style="western"><surname>Touloun</surname><given-names>O</given-names></name><name name-style="western"><surname>Boumezzough</surname><given-names>A</given-names></name></person-group> (<year>2011a</year>) <article-title>1 Une nouvelle espèce du genre <italic><tp:taxon-name><tp:taxon-name-part taxon-name-part-type="genus">Buthus</tp:taxon-name-part></tp:taxon-name></italic> Leach, 1815 (<tp:taxon-name><tp:taxon-name-part taxon-name-part-type="order">Scorpiones</tp:taxon-name-part></tp:taxon-name>: <tp:taxon-name><tp:taxon-name-part taxon-name-part-type="family">Buthidae</tp:taxon-name-part></tp:taxon-name>) du Maroc.</article-title> <source>Boletín de la Sociedad Entomológica Aragonesa</source> <volume>48</volume>: <fpage>183</fpage>–<lpage>187</lpage>. <ext-link xlink:type="simple" ext-link-type="uri" xlink:href="http://www.sea-entomologia.org/PDF/BSEA48ARACNO/B48183.pdf">http://www.sea-entomologia.org/PDF/BSEA48ARACNO/B48183.pdf</ext-link>.</mixed-citation></ref><ref id="B201"><mixed-citation xmlns:xlink="http://www.w3.org/1999/xlink" xlink:type="simple">
          <person-group><name name-style="western"><surname>Pedroso</surname><given-names>D</given-names></name><name name-style="western"><surname>Sousa</surname><given-names>P</given-names></name><name name-style="western"><surname>Harris</surname><given-names>DJ</given-names></name><name name-style="western"><surname>van der Meijden</surname><given-names>A</given-names></name></person-group> (<year>2013</year>) <article-title>Phylogeography of <italic><tp:taxon-name><tp:taxon-name-part taxon-name-part-type="genus">Buthus</tp:taxon-name-part></tp:taxon-name></italic> Leach, 1815 (<tp:taxon-name><tp:taxon-name-part taxon-name-part-type="order">Scorpiones</tp:taxon-name-part></tp:taxon-name>: <tp:taxon-name><tp:taxon-name-part taxon-name-part-type="family">Buthidae</tp:taxon-name-part></tp:taxon-name>): a multigene molecular approach reveals a further complex evolutionary history in the Maghreb.</article-title> <source>African Invertebrates</source> <volume>48</volume>: <fpage>298</fpage>–<lpage>308</lpage>. <ext-link xlink:type="simple" ext-link-type="doi" xlink:href="10.3377/004.048.0216">https://doi.org/10.3377/004.048.0216</ext-link></mixed-citation></ref><ref id="B1"><mixed-citation xmlns:xlink="http://www.w3.org/1999/xlink" xlink:type="simple">
          <person-group><name name-style="western"><surname>Aboumaâd</surname><given-names>B</given-names></name><name name-style="western"><surname>Iba</surname><given-names>N</given-names></name><name name-style="western"><surname>Dersi</surname><given-names>N</given-names></name></person-group> (<year>2014</year>) <article-title>L'envenimation scorpionique au Maroc: scorpions du genre <italic><tp:taxon-name><tp:taxon-name-part taxon-name-part-type="genus">Androctonus</tp:taxon-name-part></tp:taxon-name></italic>, <italic><tp:taxon-name><tp:taxon-name-part taxon-name-part-type="genus">Buthus</tp:taxon-name-part></tp:taxon-name></italic> et <italic><tp:taxon-name><tp:taxon-name-part taxon-name-part-type="genus">Hottentota</tp:taxon-name-part></tp:taxon-name></italic>.</article-title> <source>Bulletin de la Société de pathologie exotique</source> <volume>107</volume>: <fpage>1</fpage>–<lpage>9</lpage>. <ext-link xlink:type="simple" ext-link-type="doi" xlink:href="10.1007/s13149-014-0332-7">https://doi.org/10.1007/s13149-014-0332-7</ext-link></mixed-citation></ref></ref-list></tp:taxon-treatment>
