# Supplementary material for: Updated catalogue and taxonomic notes on the Old-World scorpion genus Buthus Leach, 1815 (Scorpiones, Buthidae)
Source: Zookeys. 2017 Jul 24;(686):15–84. doi: 10.3897/zookeys.686.12206 (PMC5672565; doi:10.3897/zookeys.686.12206)
Supplement: XML Treatment for Buthus confluens [file zookeys.686.12206-treatment15.xml]

<!DOCTYPE tp:taxon-treatment
  PUBLIC "-//TaxonX//DTD Taxonomic Treatment Publishing DTD v0 20100105//EN" "tax-treatment-NSO.dtd">
<tp:taxon-treatment xmlns:tp="http://www.plazi.org/taxpub"><tp:treatment-meta><kwd-group><label>Taxon classification</label><kwd><named-content xmlns:xlink="http://www.w3.org/1999/xlink" content-type="kingdom">Animalia</named-content></kwd><kwd><named-content xmlns:xlink="http://www.w3.org/1999/xlink" content-type="order">Scorpiones</named-content></kwd><kwd><named-content xmlns:xlink="http://www.w3.org/1999/xlink" content-type="family">Buthidae</named-content></kwd></kwd-group><mixed-citation publication-type="journal"><person-group><name><surname>Sousa</surname><given-names>Pedro</given-names></name><name><surname>Arnedo</surname><given-names>Miquel A.</given-names></name><name><surname>Harris</surname><given-names>D. James</given-names></name></person-group><article-title>Updated catalogue and taxonomic notes on the Old-World scorpion genus <italic><tp:taxon-name><tp:taxon-name-part taxon-name-part-type="genus" reg="Buthus">Buthus</tp:taxon-name-part></tp:taxon-name></italic> Leach, 1815 (<tp:taxon-name><tp:taxon-name-part taxon-name-part-type="order">Scorpiones</tp:taxon-name-part></tp:taxon-name>, <tp:taxon-name><tp:taxon-name-part taxon-name-part-type="family">Buthidae</tp:taxon-name-part></tp:taxon-name>)</article-title><source>Zookeys</source><day>24</day><month>7</month><year>2017</year><volume>2017</volume><issue>686</issue><fpage>15</fpage><lpage>84</lpage><pub-id pub-id-type="doi">10.3897/zookeys.686.12206</pub-id></mixed-citation></tp:treatment-meta><tp:nomenclature><label>14.</label><tp:taxon-name>
            <tp:taxon-name-part taxon-name-part-type="genus" reg="Buthus">Buthus</tp:taxon-name-part>
            <tp:taxon-name-part taxon-name-part-type="species" reg="confluens">confluens</tp:taxon-name-part>
            <object-id xmlns:xlink="http://www.w3.org/1999/xlink" xlink:type="simple">https://science.mnhn.fr/institution/mnhn/collection/rs/item/rs8919</object-id>
            <object-id xmlns:xlink="http://www.w3.org/1999/xlink" xlink:type="simple">https://science.mnhn.fr/institution/mnhn/collection/rs/item/rs8920</object-id>
          </tp:taxon-name><tp:taxon-authority>Lourenço, Touloun &amp; Boumezzough, 2012</tp:taxon-authority><tp:nomenclature-citation-list><tp:nomenclature-citation><tp:taxon-name>
                <tp:taxon-name-part taxon-name-part-type="genus" reg="Buthus">Buthus</tp:taxon-name-part> <tp:taxon-name-part taxon-name-part-type="species" reg="confluens">confluens</tp:taxon-name-part></tp:taxon-name><comment>: Lourenço, Touloun and Boumezzough 2012: 22–24, fig. 1–11; <xref ref-type="bibr" rid="B266">Touloun et al. 2014</xref>: 76–77.</comment></tp:nomenclature-citation></tp:nomenclature-citation-list></tp:nomenclature><tp:treatment-sec sec-type="type material" id="SECID0EJWDK"><title>Type material.</title><p>1 M holotype (<named-content xmlns:xlink="http://www.w3.org/1999/xlink" content-type="dwc:institutional_code" xlink:type="simple">MNHN</named-content> N° RS8919), Alhamra (<named-content xmlns:xlink="http://www.w3.org/1999/xlink" content-type="dwc:verbatimCoordinates" xlink:type="simple"><named-content content-type="geo-json" specific-use="{&#34;type&#34;:&#34;Point&#34;,&#34;coordinates&#34;:[-5.371810,35.395290]}" id="NCID0EXWDK" xlink:type="simple">35.39529°, -05.37181°</named-content></named-content>), Tétouan, Morocco. Paratypes: 1 F (<named-content xmlns:xlink="http://www.w3.org/1999/xlink" content-type="dwc:institutional_code" xlink:type="simple">MNHN</named-content> N° RS8920), 1 M (<abbrev xmlns:xlink="http://www.w3.org/1999/xlink" content-type="institution" xlink:title="Université Cadi Ayyad, Faculte des Sciences Semlalia, “Laboratoire Ecologie et Environnement”, Marrakech, Morocco" id="ABBRID0EBXDK" xlink:type="simple">UCAM</abbrev>), all from the same locality.</p></tp:treatment-sec><tp:treatment-sec sec-type="distribution" id="SECID0EGXDK"><title>Distribution.</title><p>known from several localities in the Tingitana Pensinsula of Morocco, but also further to the south.</p></tp:treatment-sec><tp:treatment-sec sec-type="remarks" id="SECID0ELXDK"><title>Remarks.</title><p>Based on the colour pattern and pigmentation, the original authors suggested that <italic><tp:taxon-name><tp:taxon-name-part taxon-name-part-type="genus" reg="Buthus">B.</tp:taxon-name-part> <tp:taxon-name-part taxon-name-part-type="species" reg="confluens">confluens</tp:taxon-name-part></tp:taxon-name></italic> was the closest phylogenetic relative in Morocco to <italic><tp:taxon-name><tp:taxon-name-part taxon-name-part-type="genus" reg="Buthus">B.</tp:taxon-name-part> <tp:taxon-name-part taxon-name-part-type="species" reg="ibericus">ibericus</tp:taxon-name-part></tp:taxon-name></italic>, from the Iberian Peninsula. However, because the presence of three dark bands on the metasoma is shared among several <italic><tp:taxon-name><tp:taxon-name-part taxon-name-part-type="genus" reg="Buthus">Buthus</tp:taxon-name-part></tp:taxon-name></italic> species, this claim should be further confirmed with additional data.</p><!--PageBreak--></tp:treatment-sec><ref-list><ref id="B266"><mixed-citation xmlns:xlink="http://www.w3.org/1999/xlink" xlink:type="simple">
          <person-group><name name-style="western"><surname>Touloun</surname><given-names>O</given-names></name><name name-style="western"><surname>Elhidan</surname><given-names>MA</given-names></name><name name-style="western"><surname>Boumezzough</surname><given-names>A</given-names></name></person-group> (<year>2014</year>) <article-title>Inventory and distribution of scorpion fauna in eastern Morocco (<tp:taxon-name><tp:taxon-name-part taxon-name-part-type="class">Arachnida</tp:taxon-name-part></tp:taxon-name>, <tp:taxon-name><tp:taxon-name-part taxon-name-part-type="order">Scorpiones</tp:taxon-name-part></tp:taxon-name>).</article-title> <source>Serket</source> <volume>14</volume>: <fpage>72</fpage>–<lpage>79</lpage>.</mixed-citation></ref></ref-list></tp:taxon-treatment>
