# Supplementary material for: Updated catalogue and taxonomic notes on the Old-World scorpion genus Buthus Leach, 1815 (Scorpiones, Buthidae)
Source: Zookeys. 2017 Jul 24;(686):15–84. doi: 10.3897/zookeys.686.12206 (PMC5672565; doi:10.3897/zookeys.686.12206)
Supplement: XML Treatment for Buthus draa [file zookeys.686.12206-treatment16.xml]

<!DOCTYPE tp:taxon-treatment
  PUBLIC "-//TaxonX//DTD Taxonomic Treatment Publishing DTD v0 20100105//EN" "tax-treatment-NSO.dtd">
<tp:taxon-treatment xmlns:tp="http://www.plazi.org/taxpub"><tp:treatment-meta><kwd-group><label>Taxon classification</label><kwd><named-content xmlns:xlink="http://www.w3.org/1999/xlink" content-type="kingdom">Animalia</named-content></kwd><kwd><named-content xmlns:xlink="http://www.w3.org/1999/xlink" content-type="order">Scorpiones</named-content></kwd><kwd><named-content xmlns:xlink="http://www.w3.org/1999/xlink" content-type="family">Buthidae</named-content></kwd></kwd-group><mixed-citation publication-type="journal"><person-group><name><surname>Sousa</surname><given-names>Pedro</given-names></name><name><surname>Arnedo</surname><given-names>Miquel A.</given-names></name><name><surname>Harris</surname><given-names>D. James</given-names></name></person-group><article-title>Updated catalogue and taxonomic notes on the Old-World scorpion genus <italic><tp:taxon-name><tp:taxon-name-part taxon-name-part-type="genus" reg="Buthus">Buthus</tp:taxon-name-part></tp:taxon-name></italic> Leach, 1815 (<tp:taxon-name><tp:taxon-name-part taxon-name-part-type="order">Scorpiones</tp:taxon-name-part></tp:taxon-name>, <tp:taxon-name><tp:taxon-name-part taxon-name-part-type="family">Buthidae</tp:taxon-name-part></tp:taxon-name>)</article-title><source>Zookeys</source><day>24</day><month>7</month><year>2017</year><volume>2017</volume><issue>686</issue><fpage>15</fpage><lpage>84</lpage><pub-id pub-id-type="doi">10.3897/zookeys.686.12206</pub-id></mixed-citation></tp:treatment-meta><tp:nomenclature><label>15.</label><tp:taxon-name>
            <tp:taxon-name-part taxon-name-part-type="genus" reg="Buthus">Buthus</tp:taxon-name-part>
            <tp:taxon-name-part taxon-name-part-type="species" reg="draa">draa</tp:taxon-name-part>
            <object-id xmlns:xlink="http://www.w3.org/1999/xlink" xlink:type="simple">https://science.mnhn.fr/institution/mnhn/collection/rs/item/rs8694</object-id>
          </tp:taxon-name><tp:taxon-authority>Lourenço &amp; Slimani, 2004</tp:taxon-authority><tp:nomenclature-citation-list><tp:nomenclature-citation><tp:taxon-name>
                <tp:taxon-name-part taxon-name-part-type="genus" reg="Buthus">Buthus</tp:taxon-name-part> <tp:taxon-name-part taxon-name-part-type="species" reg="draa">draa</tp:taxon-name-part></tp:taxon-name><comment>: <xref ref-type="bibr" rid="B170">Lourenço and Slimani 2004</xref>: 166–169, fig. 1–7; Lourenço, Sun and Zhu 2009: p. 72, fig. 2–6; <xref ref-type="bibr" rid="B254">Stockmann and Ythier 2010</xref>: 362–363; <xref ref-type="bibr" rid="B263">Touloun and Boumezzough 2011b</xref>: 186; <xref ref-type="bibr" rid="B86">Habel et al. 2012</xref>: 2, 4; <xref ref-type="bibr" rid="B251">Sousa et al. 2012</xref>: 68–69; <xref ref-type="bibr" rid="B201">Pedroso et al. 2013</xref>: 300; <xref ref-type="bibr" rid="B309">Yang et al. 2013</xref>: 2; <xref ref-type="bibr" rid="B1">Aboumaâd et al. 2014</xref>: 6; El Hidan et al. 2016: 4.</comment></tp:nomenclature-citation><tp:nomenclature-citation><tp:taxon-name>
                <tp:taxon-name-part taxon-name-part-type="genus" reg="Buthus">Buthus</tp:taxon-name-part> <tp:taxon-name-part taxon-name-part-type="species" reg="occitanus">occitanus</tp:taxon-name-part> <tp:taxon-name-part taxon-name-part-type="subspecies" reg="tunetanus">tunetanus</tp:taxon-name-part> <tp:taxon-name-part taxon-name-part-type="variety" reg="neeli">neeli</tp:taxon-name-part></tp:taxon-name><comment>(<abbrev xmlns:xlink="http://www.w3.org/1999/xlink" xlink:title="misidentification" id="ABBRID0EZ2DK" xlink:type="simple">MIS</abbrev>): <xref ref-type="bibr" rid="B267">Touloun et al. 1999</xref>: 1–2.</comment></tp:nomenclature-citation><tp:nomenclature-citation><tp:taxon-name>
                <tp:taxon-name-part taxon-name-part-type="genus" reg="Buthus">Buthus</tp:taxon-name-part> <tp:taxon-name-part taxon-name-part-type="species" reg="tassili">tassili</tp:taxon-name-part></tp:taxon-name><comment>(<abbrev xmlns:xlink="http://www.w3.org/1999/xlink" xlink:title="misidentification" id="ABBRID0EO3DK" xlink:type="simple">MIS</abbrev>): <xref ref-type="bibr" rid="B261">Touloun 2012</xref>: 37, 40–41, fig.7.</comment></tp:nomenclature-citation></tp:nomenclature-citation-list></tp:nomenclature><tp:treatment-sec sec-type="type material" id="SECID0EW3DK"><title>Type material.</title><p>1 M holotype (<abbrev xmlns:xlink="http://www.w3.org/1999/xlink" content-type="institution" xlink:title="Université Cadi Ayyad, Faculte des Sciences Semlalia, “Laboratoire Ecologie et Environnement”, Marrakech, Morocco" id="ABBRID0E33DK" xlink:type="simple">UCAM</abbrev>), Taznakht (<named-content xmlns:xlink="http://www.w3.org/1999/xlink" content-type="dwc:verbatimCoordinates" xlink:type="simple"><named-content content-type="geo-json" specific-use="{&#34;type&#34;:&#34;Point&#34;,&#34;coordinates&#34;:[-7.025950,30.518530]}" id="NCID0EE4DK" xlink:type="simple">30.51853°, -7.02595°</named-content></named-content>), Ouarzazate, Morocco. Paratypes: 1 M, 2 F (<abbrev xmlns:xlink="http://www.w3.org/1999/xlink" content-type="institution" xlink:title="Université Cadi Ayyad, Faculte des Sciences Semlalia, “Laboratoire Ecologie et Environnement”, Marrakech, Morocco" id="ABBRID0EJ4DK" xlink:type="simple">UCAM</abbrev>), 1 M, 1 F (<named-content xmlns:xlink="http://www.w3.org/1999/xlink" content-type="dwc:institutional_code" xlink:type="simple">ZMH</named-content>), 2 M, 1 F (<named-content xmlns:xlink="http://www.w3.org/1999/xlink" content-type="dwc:institutional_code" xlink:type="simple">MNHN</named-content>), all from the same locality; 1 M (<named-content xmlns:xlink="http://www.w3.org/1999/xlink" content-type="dwc:institutional_code" xlink:type="simple">ZMH</named-content>), Aït Bassou; 2 F <abbrev xmlns:xlink="http://www.w3.org/1999/xlink" xlink:title="juvenile or juveniles" id="ABBRID0E44DK" xlink:type="simple">juv</abbrev>. (<named-content xmlns:xlink="http://www.w3.org/1999/xlink" content-type="dwc:institutional_code" xlink:type="simple">ZMH</named-content>), Aït Ounzar Oulad Aissa; 1 M (<named-content xmlns:xlink="http://www.w3.org/1999/xlink" content-type="dwc:institutional_code" xlink:type="simple">ZMH</named-content>), near Agdez; 1 M (<named-content xmlns:xlink="http://www.w3.org/1999/xlink" content-type="dwc:institutional_code" xlink:type="simple">ZMH</named-content>), Oulad Hlal. The <named-content xmlns:xlink="http://www.w3.org/1999/xlink" content-type="dwc:institutional_code" xlink:type="simple">ZMH</named-content> accession number for all paratypes is A7/03.</p></tp:treatment-sec><tp:treatment-sec sec-type="distribution" id="SECID0EV5DK"><title>Distribution.</title><p>
            <italic><tp:taxon-name><tp:taxon-name-part taxon-name-part-type="genus" reg="Buthus">B.</tp:taxon-name-part> <tp:taxon-name-part taxon-name-part-type="species" reg="draa">draa</tp:taxon-name-part></tp:taxon-name></italic> can be found in the upper part of the Draa River, probably at elevations below 1500 m <abbrev xmlns:xlink="http://www.w3.org/1999/xlink" xlink:title="above sea level" id="ABBRID0EG6DK" xlink:type="simple">a.s.l</abbrev>.</p></tp:treatment-sec><tp:treatment-sec sec-type="remarks" id="SECID0EK6DK"><title>Remarks.</title><p>
            <italic><tp:taxon-name><tp:taxon-name-part taxon-name-part-type="genus" reg="Buthus">B.</tp:taxon-name-part> <tp:taxon-name-part taxon-name-part-type="species" reg="draa">draa</tp:taxon-name-part></tp:taxon-name></italic> shares with <italic><tp:taxon-name><tp:taxon-name-part taxon-name-part-type="genus" reg="Buthus">B.</tp:taxon-name-part> <tp:taxon-name-part taxon-name-part-type="species" reg="tassili">tassili</tp:taxon-name-part></tp:taxon-name></italic> and <italic><tp:taxon-name><tp:taxon-name-part taxon-name-part-type="genus" reg="Buthus">B.</tp:taxon-name-part> <tp:taxon-name-part taxon-name-part-type="species" reg="nigrovesiculosus">nigrovesiculosus</tp:taxon-name-part></tp:taxon-name></italic> the presence of a darkened fifth metasoma segment and telson.</p></tp:treatment-sec><ref-list><ref id="B170"><mixed-citation xmlns:xlink="http://www.w3.org/1999/xlink" xlink:type="simple">
          <person-group><name name-style="western"><surname>Lourenço</surname><given-names>WR</given-names></name><name name-style="western"><surname>Slimani</surname><given-names>T</given-names></name></person-group> (<year>2004</year>) <article-title>Description of a new scorpion species of the genus <italic><tp:taxon-name><tp:taxon-name-part taxon-name-part-type="genus">Buthus</tp:taxon-name-part></tp:taxon-name></italic> Leach, 1815 (<tp:taxon-name><tp:taxon-name-part taxon-name-part-type="order">Scorpiones</tp:taxon-name-part></tp:taxon-name>, <tp:taxon-name><tp:taxon-name-part taxon-name-part-type="family">Buthidae</tp:taxon-name-part></tp:taxon-name>) from Morocco.</article-title> <source>Entomologische Mitteilungen aus dem Zoologischen Museum Hamburg</source> <volume>14</volume>: <fpage>165</fpage>–<lpage>170</lpage>.</mixed-citation></ref><ref id="B254"><mixed-citation xmlns:xlink="http://www.w3.org/1999/xlink" xlink:type="simple">
          <person-group><name name-style="western"><surname>Stockmann</surname><given-names>R</given-names></name><name name-style="western"><surname>Ythier</surname><given-names>É</given-names></name></person-group> (<year>2010</year>) <source>Scorpions of the World. N.A.</source> <publisher-name>P Editions</publisher-name>, <publisher-loc>Rodez</publisher-loc>, <size units="page">572 pp</size>. <ext-link xlink:type="simple" ext-link-type="uri" xlink:href="http://www.napeditions.com/en/scorpions/20-scorpions-du-monde.html#idTab2">http://www.napeditions.com/en/scorpions/20-scorpions-du-monde.html#idTab2</ext-link>.</mixed-citation></ref><ref id="B263"><mixed-citation xmlns:xlink="http://www.w3.org/1999/xlink" xlink:type="simple">
          <person-group><name name-style="western"><surname>Touloun</surname><given-names>O</given-names></name><name name-style="western"><surname>Boumezzough</surname><given-names>A</given-names></name></person-group> (<year>2011b</year>) <article-title>Contribution à l'inventaire et à la répartition des scorpions de la province de Sidi Ifni (Maroc).</article-title> <source>Poiretia</source> <volume>3</volume>: <fpage>8</fpage>–<lpage>15</lpage>.</mixed-citation></ref><ref id="B86"><mixed-citation xmlns:xlink="http://www.w3.org/1999/xlink" xlink:type="simple">
          <person-group><name name-style="western"><surname>Habel</surname><given-names>JC</given-names></name><name name-style="western"><surname>Husemann</surname><given-names>M</given-names></name><name name-style="western"><surname>Schmitt</surname><given-names>T</given-names></name><name name-style="western"><surname>Zachos</surname><given-names>FE</given-names></name><name name-style="western"><surname>Honnen</surname><given-names>A-C</given-names></name><name name-style="western"><surname>Petersen</surname><given-names>B</given-names></name><name name-style="western"><surname>Parmakelis</surname><given-names>A</given-names></name><name name-style="western"><surname>Stathi</surname><given-names>I</given-names></name></person-group> (<year>2012</year>) Microallopatry caused strong diversification in <italic><tp:taxon-name><tp:taxon-name-part taxon-name-part-type="genus">Buthus</tp:taxon-name-part></tp:taxon-name></italic> scorpions (<tp:taxon-name><tp:taxon-name-part taxon-name-part-type="order">Scorpiones</tp:taxon-name-part></tp:taxon-name>: <tp:taxon-name><tp:taxon-name-part taxon-name-part-type="family">Buthidae</tp:taxon-name-part></tp:taxon-name>) in the Atlas Mountains (NW Africa). PloS One 7: e29403. <ext-link xlink:type="simple" ext-link-type="doi" xlink:href="10.1371/journal.pone.0029403">https://doi.org/10.1371/journal.pone.0029403</ext-link></mixed-citation></ref><ref id="B251"><mixed-citation xmlns:xlink="http://www.w3.org/1999/xlink" xlink:type="simple">
          <person-group><name name-style="western"><surname>Sousa</surname><given-names>P</given-names></name><name name-style="western"><surname>Harris</surname><given-names>DJ</given-names></name><name name-style="western"><surname>Froufe</surname><given-names>E</given-names></name><name name-style="western"><surname>van der Meijden</surname><given-names>A</given-names></name></person-group> (<year>2012</year>) <article-title>Phylogeographic patterns of <italic><tp:taxon-name><tp:taxon-name-part taxon-name-part-type="genus">Buthus</tp:taxon-name-part></tp:taxon-name></italic> scorpions (<tp:taxon-name><tp:taxon-name-part taxon-name-part-type="order">Scorpiones</tp:taxon-name-part></tp:taxon-name>: <tp:taxon-name><tp:taxon-name-part taxon-name-part-type="family">Buthidae</tp:taxon-name-part></tp:taxon-name>) in the Maghreb and South-Western Europe based on CO1 mtDNA sequences.</article-title> <source>Journal of Zoology</source> <volume>288</volume>: <fpage>66</fpage>–<lpage>75</lpage>. <ext-link xlink:type="simple" ext-link-type="doi" xlink:href="10.1111/j.1469-7998.2012.00925.x">https://doi.org/10.1111/j.1469-7998.2012.00925.x</ext-link></mixed-citation></ref><ref id="B201"><mixed-citation xmlns:xlink="http://www.w3.org/1999/xlink" xlink:type="simple">
          <person-group><name name-style="western"><surname>Pedroso</surname><given-names>D</given-names></name><name name-style="western"><surname>Sousa</surname><given-names>P</given-names></name><name name-style="western"><surname>Harris</surname><given-names>DJ</given-names></name><name name-style="western"><surname>van der Meijden</surname><given-names>A</given-names></name></person-group> (<year>2013</year>) <article-title>Phylogeography of <italic><tp:taxon-name><tp:taxon-name-part taxon-name-part-type="genus">Buthus</tp:taxon-name-part></tp:taxon-name></italic> Leach, 1815 (<tp:taxon-name><tp:taxon-name-part taxon-name-part-type="order">Scorpiones</tp:taxon-name-part></tp:taxon-name>: <tp:taxon-name><tp:taxon-name-part taxon-name-part-type="family">Buthidae</tp:taxon-name-part></tp:taxon-name>): a multigene molecular approach reveals a further complex evolutionary history in the Maghreb.</article-title> <source>African Invertebrates</source> <volume>48</volume>: <fpage>298</fpage>–<lpage>308</lpage>. <ext-link xlink:type="simple" ext-link-type="doi" xlink:href="10.3377/004.048.0216">https://doi.org/10.3377/004.048.0216</ext-link></mixed-citation></ref><ref id="B309"><mixed-citation xmlns:xlink="http://www.w3.org/1999/xlink" xlink:type="simple">
          <person-group><name name-style="western"><surname>Yang</surname><given-names>X</given-names></name><name name-style="western"><surname>Norma-Rashid</surname><given-names>Y</given-names></name><name name-style="western"><surname>Lourenço</surname><given-names>WR</given-names></name><name name-style="western"><surname>Zhu</surname><given-names>M-S</given-names></name></person-group> (<year>2013</year>) True lateral eye numbers for extant buthids: a new discovery on an old character. PloS One 8: e55125. <ext-link xlink:type="simple" ext-link-type="doi" xlink:href="10.1371/journal.pone.0055125">https://doi.org/10.1371/journal.pone.0055125</ext-link></mixed-citation></ref><ref id="B1"><mixed-citation xmlns:xlink="http://www.w3.org/1999/xlink" xlink:type="simple">
          <person-group><name name-style="western"><surname>Aboumaâd</surname><given-names>B</given-names></name><name name-style="western"><surname>Iba</surname><given-names>N</given-names></name><name name-style="western"><surname>Dersi</surname><given-names>N</given-names></name></person-group> (<year>2014</year>) <article-title>L'envenimation scorpionique au Maroc: scorpions du genre <italic><tp:taxon-name><tp:taxon-name-part taxon-name-part-type="genus">Androctonus</tp:taxon-name-part></tp:taxon-name></italic>, <italic><tp:taxon-name><tp:taxon-name-part taxon-name-part-type="genus">Buthus</tp:taxon-name-part></tp:taxon-name></italic> et <italic><tp:taxon-name><tp:taxon-name-part taxon-name-part-type="genus">Hottentota</tp:taxon-name-part></tp:taxon-name></italic>.</article-title> <source>Bulletin de la Société de pathologie exotique</source> <volume>107</volume>: <fpage>1</fpage>–<lpage>9</lpage>. <ext-link xlink:type="simple" ext-link-type="doi" xlink:href="10.1007/s13149-014-0332-7">https://doi.org/10.1007/s13149-014-0332-7</ext-link></mixed-citation></ref><ref id="B267"><mixed-citation xmlns:xlink="http://www.w3.org/1999/xlink" xlink:type="simple">
        <person-group><name name-style="western"><surname>Touloun</surname><given-names>O</given-names></name><name name-style="western"><surname>Slimani</surname><given-names>T</given-names></name><name name-style="western"><surname>Boumezzough</surname><given-names>A</given-names></name></person-group> (<year>1999</year>) <article-title>Decouverte au Maroc de <tp:taxon-name><tp:taxon-name-part taxon-name-part-type="genus">Buthus</tp:taxon-name-part> <tp:taxon-name-part taxon-name-part-type="species">occitanus</tp:taxon-name-part> <tp:taxon-name-part taxon-name-part-type="subspecies">tunetanus</tp:taxon-name-part></tp:taxon-name> var. <tp:taxon-name><tp:taxon-name-part taxon-name-part-type="variety">neeli</tp:taxon-name-part></tp:taxon-name> Gysin, 1969 (<tp:taxon-name><tp:taxon-name-part taxon-name-part-type="order">Scorpiones</tp:taxon-name-part></tp:taxon-name>, <tp:taxon-name><tp:taxon-name-part taxon-name-part-type="family">Buthidae</tp:taxon-name-part></tp:taxon-name>).</article-title> <source>Arachnides</source> <volume>41</volume>: <fpage>28</fpage>–<lpage>30</lpage>.</mixed-citation></ref><ref id="B261"><mixed-citation xmlns:xlink="http://www.w3.org/1999/xlink" xlink:type="simple">
          <person-group><name name-style="western"><surname>Touloun</surname><given-names>O</given-names></name></person-group> (<year>2012</year>) Chapitre III. Ecologie et repartition de la scorpiofaune du Sud Ouest Marocain. In: Les peuplements de scorpions du sud ouest marocain: Ecologie, Biogéographie et Epidémiologie des envenimations. Éditions universitaires européennes, Saarbrücken, 30–82.</mixed-citation></ref></ref-list></tp:taxon-treatment>
