# Supplementary material for: Updated catalogue and taxonomic notes on the Old-World scorpion genus Buthus Leach, 1815 (Scorpiones, Buthidae)
Source: Zookeys. 2017 Jul 24;(686):15–84. doi: 10.3897/zookeys.686.12206 (PMC5672565; doi:10.3897/zookeys.686.12206)
Supplement: XML Treatment for Buthus duprei [file zookeys.686.12206-treatment18.xml]

<!DOCTYPE tp:taxon-treatment
  PUBLIC "-//TaxonX//DTD Taxonomic Treatment Publishing DTD v0 20100105//EN" "tax-treatment-NSO.dtd">
<tp:taxon-treatment xmlns:tp="http://www.plazi.org/taxpub"><tp:treatment-meta><kwd-group><label>Taxon classification</label><kwd><named-content xmlns:xlink="http://www.w3.org/1999/xlink" content-type="kingdom">Animalia</named-content></kwd><kwd><named-content xmlns:xlink="http://www.w3.org/1999/xlink" content-type="order">Scorpiones</named-content></kwd><kwd><named-content xmlns:xlink="http://www.w3.org/1999/xlink" content-type="family">Buthidae</named-content></kwd></kwd-group><mixed-citation publication-type="journal"><person-group><name><surname>Sousa</surname><given-names>Pedro</given-names></name><name><surname>Arnedo</surname><given-names>Miquel A.</given-names></name><name><surname>Harris</surname><given-names>D. James</given-names></name></person-group><article-title>Updated catalogue and taxonomic notes on the Old-World scorpion genus <italic><tp:taxon-name><tp:taxon-name-part taxon-name-part-type="genus" reg="Buthus">Buthus</tp:taxon-name-part></tp:taxon-name></italic> Leach, 1815 (<tp:taxon-name><tp:taxon-name-part taxon-name-part-type="order">Scorpiones</tp:taxon-name-part></tp:taxon-name>, <tp:taxon-name><tp:taxon-name-part taxon-name-part-type="family">Buthidae</tp:taxon-name-part></tp:taxon-name>)</article-title><source>Zookeys</source><day>24</day><month>7</month><year>2017</year><volume>2017</volume><issue>686</issue><fpage>15</fpage><lpage>84</lpage><pub-id pub-id-type="doi">10.3897/zookeys.686.12206</pub-id></mixed-citation></tp:treatment-meta><tp:nomenclature><label>17.</label><tp:taxon-name>
            <tp:taxon-name-part taxon-name-part-type="genus" reg="Buthus">Buthus</tp:taxon-name-part>
            <tp:taxon-name-part taxon-name-part-type="species" reg="duprei">duprei</tp:taxon-name-part>
            <object-id xmlns:xlink="http://www.w3.org/1999/xlink" content-type="zoobank" xlink:type="simple">http://zoobank.org/86EDFE2D-B287-4DCD-BD37-8B99FC58915C</object-id>
          </tp:taxon-name><tp:taxon-authority>Rossi &amp; Tropea, 2016</tp:taxon-authority><tp:nomenclature-citation-list><tp:nomenclature-citation><tp:taxon-name>
                <tp:taxon-name-part taxon-name-part-type="genus" reg="Buthus">Buthus</tp:taxon-name-part> <tp:taxon-name-part taxon-name-part-type="species" reg="duprei">duprei</tp:taxon-name-part></tp:taxon-name><comment><xref ref-type="bibr" rid="B223">Rossi and Tropea 2016b</xref>: 25–28, fig. 1–12.</comment></tp:nomenclature-citation></tp:nomenclature-citation-list></tp:nomenclature><tp:treatment-sec sec-type="type material" id="SECID0ETEEK"><title>Type material.</title><p>1 M holotype (<named-content xmlns:xlink="http://www.w3.org/1999/xlink" content-type="dwc:institutional_code" xlink:type="simple">MCVR</named-content>), Port Sudan (approx. <named-content xmlns:xlink="http://www.w3.org/1999/xlink" content-type="dwc:verbatimCoordinates" xlink:type="simple"><named-content content-type="geo-json" specific-use="{&#34;type&#34;:&#34;Point&#34;,&#34;coordinates&#34;:[37.190000,19.590000]}" id="NCID0EBFEK" xlink:type="simple">19.59°, 37.19°</named-content></named-content>), Sudan. Paratype: 1 M <abbrev xmlns:xlink="http://www.w3.org/1999/xlink" xlink:title="juvenile or juveniles" id="ABBRID0EGFEK" xlink:type="simple">juv</abbrev>. (<abbrev xmlns:xlink="http://www.w3.org/1999/xlink" xlink:title="Andrea Rossi Private Collection, Massa, Italy" id="ABBRID0EKFEK" xlink:type="simple">ARPC</abbrev> N° 0809), same locality.</p></tp:treatment-sec><tp:treatment-sec sec-type="distribution" id="SECID0EOFEK"><title>Distribution.</title><p>known only from the type locality.</p><!--PageBreak--></tp:treatment-sec><ref-list><ref id="B223"><mixed-citation xmlns:xlink="http://www.w3.org/1999/xlink" xlink:type="simple">
          <person-group><name name-style="western"><surname>Rossi</surname><given-names>A</given-names></name><name name-style="western"><surname>Tropea</surname><given-names>G</given-names></name></person-group> (<year>2016b</year>) <article-title>A complementary study on the genus <italic><tp:taxon-name><tp:taxon-name-part taxon-name-part-type="genus">Buthus</tp:taxon-name-part></tp:taxon-name></italic> Leach, 1815 in Sudan with the description of a new species (<tp:taxon-name><tp:taxon-name-part taxon-name-part-type="order">Scorpiones</tp:taxon-name-part></tp:taxon-name>: <tp:taxon-name><tp:taxon-name-part taxon-name-part-type="family">Buthidae</tp:taxon-name-part></tp:taxon-name>).</article-title> <source><tp:taxon-name><tp:taxon-name-part taxon-name-part-type="class">Arachnida</tp:taxon-name-part></tp:taxon-name> - Rivista Aracnologica Italiana</source> <volume>8</volume>: <fpage>24</fpage>–<lpage>31</lpage>.</mixed-citation></ref></ref-list></tp:taxon-treatment>
