# Supplementary material for: Updated catalogue and taxonomic notes on the Old-World scorpion genus Buthus Leach, 1815 (Scorpiones, Buthidae)
Source: Zookeys. 2017 Jul 24;(686):15–84. doi: 10.3897/zookeys.686.12206 (PMC5672565; doi:10.3897/zookeys.686.12206)
Supplement: XML Treatment for Buthus hassanini [file zookeys.686.12206-treatment24.xml]

<!DOCTYPE tp:taxon-treatment
  PUBLIC "-//TaxonX//DTD Taxonomic Treatment Publishing DTD v0 20100105//EN" "tax-treatment-NSO.dtd">
<tp:taxon-treatment xmlns:tp="http://www.plazi.org/taxpub"><tp:treatment-meta><kwd-group><label>Taxon classification</label><kwd><named-content xmlns:xlink="http://www.w3.org/1999/xlink" content-type="kingdom">Animalia</named-content></kwd><kwd><named-content xmlns:xlink="http://www.w3.org/1999/xlink" content-type="order">Scorpiones</named-content></kwd><kwd><named-content xmlns:xlink="http://www.w3.org/1999/xlink" content-type="family">Buthidae</named-content></kwd></kwd-group><mixed-citation publication-type="journal"><person-group><name><surname>Sousa</surname><given-names>Pedro</given-names></name><name><surname>Arnedo</surname><given-names>Miquel A.</given-names></name><name><surname>Harris</surname><given-names>D. James</given-names></name></person-group><article-title>Updated catalogue and taxonomic notes on the Old-World scorpion genus <italic><tp:taxon-name><tp:taxon-name-part taxon-name-part-type="genus" reg="Buthus">Buthus</tp:taxon-name-part></tp:taxon-name></italic> Leach, 1815 (<tp:taxon-name><tp:taxon-name-part taxon-name-part-type="order">Scorpiones</tp:taxon-name-part></tp:taxon-name>, <tp:taxon-name><tp:taxon-name-part taxon-name-part-type="family">Buthidae</tp:taxon-name-part></tp:taxon-name>)</article-title><source>Zookeys</source><day>24</day><month>7</month><year>2017</year><volume>2017</volume><issue>686</issue><fpage>15</fpage><lpage>84</lpage><pub-id pub-id-type="doi">10.3897/zookeys.686.12206</pub-id></mixed-citation></tp:treatment-meta><tp:nomenclature><label>23.</label><tp:taxon-name>
            <tp:taxon-name-part taxon-name-part-type="genus" reg="Buthus">Buthus</tp:taxon-name-part>
            <tp:taxon-name-part taxon-name-part-type="species" reg="hassanini">hassanini</tp:taxon-name-part>
            <object-id xmlns:xlink="http://www.w3.org/1999/xlink" xlink:type="simple">https://science.mnhn.fr/institution/mnhn/collection/rs/item/rs8927</object-id>
          </tp:taxon-name><tp:taxon-authority>Lourenço, Duhem &amp; Cloudsley-Thompson, 2012</tp:taxon-authority><tp:nomenclature-citation-list><tp:nomenclature-citation><tp:taxon-name>
                <tp:taxon-name-part taxon-name-part-type="genus" reg="Buthus">Buthus</tp:taxon-name-part> <tp:taxon-name-part taxon-name-part-type="species" reg="hassanini">hassanini</tp:taxon-name-part></tp:taxon-name><comment>: <xref ref-type="bibr" rid="B162">Lourenço et al. 2012</xref>: 319–321, 323, fig. 35–42.</comment></tp:nomenclature-citation></tp:nomenclature-citation-list></tp:nomenclature><tp:treatment-sec sec-type="type material" id="SECID0EKZEK"><title>Type material.</title><p>1 F (<named-content xmlns:xlink="http://www.w3.org/1999/xlink" content-type="dwc:institutional_code" xlink:type="simple">MNHN</named-content> N° RS8927), Biti Tehëc (approx. <named-content xmlns:xlink="http://www.w3.org/1999/xlink" content-type="dwc:verbatimCoordinates" xlink:type="simple"><named-content content-type="geo-json" specific-use="{&#34;type&#34;:&#34;Point&#34;,&#34;coordinates&#34;:[22.288000,17.187000]}" id="NCID0EYZEK" xlink:type="simple">17.187°, 22.288°</named-content></named-content>), Ennedi Plateau, Chad.</p></tp:treatment-sec><tp:treatment-sec sec-type="distribution" id="SECID0E4ZEK"><title>Distribution.</title><p>known only from the type locality.</p><!--PageBreak--></tp:treatment-sec><tp:treatment-sec sec-type="remarks" id="SECID0ED1EK"><title>Remarks.</title><p>Another of the four known “inland island” species of <italic><tp:taxon-name><tp:taxon-name-part taxon-name-part-type="genus" reg="Buthus">Buthus</tp:taxon-name-part></tp:taxon-name></italic> that have been found in a Mountainous region in the heart of the Sahara Desert. The type locality was pinpointed following the map provided by the authors (fig. 90).</p></tp:treatment-sec><ref-list><ref id="B162"><mixed-citation xmlns:xlink="http://www.w3.org/1999/xlink" xlink:type="simple">
          <person-group><name name-style="western"><surname>Lourenço</surname><given-names>WR</given-names></name><name name-style="western"><surname>Duhem</surname><given-names>B</given-names></name><name name-style="western"><surname>Cloudsley-Thompson</surname><given-names>JL</given-names></name></person-group> (<year>2012</year>) <article-title>Scorpions from Ennedi, Kapka and Tibesti, the mountains of Chad, with descriptions of nine new species (<tp:taxon-name><tp:taxon-name-part taxon-name-part-type="order">Scorpiones</tp:taxon-name-part></tp:taxon-name>: <tp:taxon-name><tp:taxon-name-part taxon-name-part-type="family">Buthidae</tp:taxon-name-part></tp:taxon-name>, <tp:taxon-name><tp:taxon-name-part taxon-name-part-type="family">Scorpionidae</tp:taxon-name-part></tp:taxon-name>).</article-title> <source><tp:taxon-name><tp:taxon-name-part taxon-name-part-type="phylum">Arthropoda</tp:taxon-name-part></tp:taxon-name> Selecta</source> <volume>21</volume>: <fpage>307</fpage>–<lpage>338</lpage>. <ext-link xlink:type="simple" ext-link-type="uri" xlink:href="http://arthropodaselecta.britishspiders.org.uk/articles/21_4_307_338_Lourenco_etal.pdf">http://arthropodaselecta.britishspiders.org.uk/articles/21_4_307_338_Lourenco_etal.pdf</ext-link>.</mixed-citation></ref></ref-list></tp:taxon-treatment>
