# Supplementary material for: Updated catalogue and taxonomic notes on the Old-World scorpion genus Buthus Leach, 1815 (Scorpiones, Buthidae)
Source: Zookeys. 2017 Jul 24;(686):15–84. doi: 10.3897/zookeys.686.12206 (PMC5672565; doi:10.3897/zookeys.686.12206)
Supplement: XML Treatment for Buthus ibericus [file zookeys.686.12206-treatment25.xml]

<!DOCTYPE tp:taxon-treatment
  PUBLIC "-//TaxonX//DTD Taxonomic Treatment Publishing DTD v0 20100105//EN" "tax-treatment-NSO.dtd">
<tp:taxon-treatment xmlns:tp="http://www.plazi.org/taxpub"><tp:treatment-meta><kwd-group><label>Taxon classification</label><kwd><named-content xmlns:xlink="http://www.w3.org/1999/xlink" content-type="kingdom">Animalia</named-content></kwd><kwd><named-content xmlns:xlink="http://www.w3.org/1999/xlink" content-type="order">Scorpiones</named-content></kwd><kwd><named-content xmlns:xlink="http://www.w3.org/1999/xlink" content-type="family">Buthidae</named-content></kwd></kwd-group><mixed-citation publication-type="journal"><person-group><name><surname>Sousa</surname><given-names>Pedro</given-names></name><name><surname>Arnedo</surname><given-names>Miquel A.</given-names></name><name><surname>Harris</surname><given-names>D. James</given-names></name></person-group><article-title>Updated catalogue and taxonomic notes on the Old-World scorpion genus <italic><tp:taxon-name><tp:taxon-name-part taxon-name-part-type="genus" reg="Buthus">Buthus</tp:taxon-name-part></tp:taxon-name></italic> Leach, 1815 (<tp:taxon-name><tp:taxon-name-part taxon-name-part-type="order">Scorpiones</tp:taxon-name-part></tp:taxon-name>, <tp:taxon-name><tp:taxon-name-part taxon-name-part-type="family">Buthidae</tp:taxon-name-part></tp:taxon-name>)</article-title><source>Zookeys</source><day>24</day><month>7</month><year>2017</year><volume>2017</volume><issue>686</issue><fpage>15</fpage><lpage>84</lpage><pub-id pub-id-type="doi">10.3897/zookeys.686.12206</pub-id></mixed-citation></tp:treatment-meta><tp:nomenclature><label>24.</label><tp:taxon-name>
            <tp:taxon-name-part taxon-name-part-type="genus" reg="Buthus">Buthus</tp:taxon-name-part>
            <tp:taxon-name-part taxon-name-part-type="species" reg="ibericus">ibericus</tp:taxon-name-part>
            <object-id xmlns:xlink="http://www.w3.org/1999/xlink" xlink:type="simple">https://science.mnhn.fr/institution/mnhn/collection/rs/item/rs8605</object-id>
          </tp:taxon-name><tp:taxon-authority>Lourenço &amp; Vachon, 2004, nomen protectum</tp:taxon-authority><tp:nomenclature-citation-list><tp:nomenclature-citation><tp:taxon-name/><comment>= <tp:taxon-name><tp:taxon-name-part taxon-name-part-type="genus" reg="Buthus">Buthus</tp:taxon-name-part> <tp:taxon-name-part taxon-name-part-type="species" reg="halius">halius</tp:taxon-name-part></tp:taxon-name> (C. L. Koch, 1839) <bold>(<italic>nomen oblitum</italic>) (comb. n., syn. n.)</bold>. Holotype lost according to <xref ref-type="bibr" rid="B67">Fet and Lowe (2000)</xref>, Portugal. </comment></tp:nomenclature-citation><tp:nomenclature-citation><tp:taxon-name>
                <tp:taxon-name-part taxon-name-part-type="genus" reg="Buthus">Buthus</tp:taxon-name-part> <tp:taxon-name-part taxon-name-part-type="species" reg="ibericus">ibericus</tp:taxon-name-part></tp:taxon-name><comment>Lourenço &amp; Vachon, 2004: 88–91, fig. 31–42, <xref ref-type="bibr" rid="B63">Fernández 2004</xref>: 222; <xref ref-type="bibr" rid="B257">Teruel and Pérez-Bote 2005</xref>: 273–276, fig. 1; <xref ref-type="bibr" rid="B6">Armas and González-Moliné 2009</xref>: 553–554; <xref ref-type="bibr" rid="B64">Fet 2010</xref>: 4; <xref ref-type="bibr" rid="B250">Sousa et al. 2010</xref>: 207; <xref ref-type="bibr" rid="B219">Rossi 2012</xref>: 274–275, 277–278; <xref ref-type="bibr" rid="B201">Pedroso et al. 2013</xref>: 300; <xref ref-type="bibr" rid="B256">Teruel and Melic 2015</xref>: 6–9.</comment></tp:nomenclature-citation><tp:nomenclature-citation><tp:taxon-name>
                <tp:taxon-name-part taxon-name-part-type="genus" reg="Androctonus">Androctonus</tp:taxon-name-part> <tp:taxon-name-part taxon-name-part-type="species" reg="halius">halius</tp:taxon-name-part></tp:taxon-name><comment>C. L. <xref ref-type="bibr" rid="B112">Koch 1839a</xref>: 69–70, pl.CLXIII, fig. 383; <xref ref-type="bibr" rid="B79">Gervais 1844a</xref>: 43; C. L. <xref ref-type="bibr" rid="B115">Koch 1850</xref>: 90; <xref ref-type="bibr" rid="B241">Simon 1879</xref>: 96.</comment></tp:nomenclature-citation><tp:nomenclature-citation><tp:taxon-name>
                <tp:taxon-name-part taxon-name-part-type="genus" reg="Buthus">Buthus</tp:taxon-name-part> <tp:taxon-name-part taxon-name-part-type="species" reg="occitanus">occitanus</tp:taxon-name-part></tp:taxon-name><comment>(<abbrev xmlns:xlink="http://www.w3.org/1999/xlink" xlink:title="misidentification" id="ABBRID0EF6EK" xlink:type="simple">MIS</abbrev>): <xref ref-type="bibr" rid="B15">Berejano and Pérez-Bote 2002</xref>: 59.</comment></tp:nomenclature-citation></tp:nomenclature-citation-list></tp:nomenclature><tp:treatment-sec sec-type="type material" id="SECID0EN6EK"><title>Type material.</title><p>1 M holotype (<named-content xmlns:xlink="http://www.w3.org/1999/xlink" content-type="dwc:institutional_code" xlink:type="simple">MNHN</named-content> N° RS8605), San José del Valle (<named-content xmlns:xlink="http://www.w3.org/1999/xlink" content-type="dwc:verbatimCoordinates" xlink:type="simple"><named-content content-type="geo-json" specific-use="{&#34;type&#34;:&#34;Point&#34;,&#34;coordinates&#34;:[-5.664600,36.624700]}" id="NCID0E26EK" xlink:type="simple">36.6247°, -5.6646°</named-content></named-content>), Cádiz, Spain. Paratypes: 2 F (<named-content xmlns:xlink="http://www.w3.org/1999/xlink" content-type="dwc:institutional_code" xlink:type="simple">MNHN</named-content>, N° RS8654), 1 M, 2 F (<named-content xmlns:xlink="http://www.w3.org/1999/xlink" content-type="dwc:institutional_code" xlink:type="simple">CRBA</named-content>, N° <named-content xmlns:xlink="http://www.w3.org/1999/xlink" content-type="dwc:institutional_code" xlink:type="simple">CRBA</named-content>-21826), and 2 F (<named-content xmlns:xlink="http://www.w3.org/1999/xlink" content-type="dwc:institutional_code" xlink:type="simple">MNCN</named-content> N° 20.02/14857), all from the same locality.</p></tp:treatment-sec><tp:treatment-sec sec-type="distribution" id="SECID0EUAFK"><title>Distribution.</title><p>this species seems to have a wide distribution range in the western part of the Iberian Peninsula, although the limits of its distribution remain poorly defined.</p></tp:treatment-sec><tp:treatment-sec sec-type="remarks" id="SECID0EZAFK"><title>Remarks.</title><p>
            <italic><tp:taxon-name><tp:taxon-name-part taxon-name-part-type="genus" reg="Buthus">B.</tp:taxon-name-part> <tp:taxon-name-part taxon-name-part-type="species" reg="ibericus">ibericus</tp:taxon-name-part></tp:taxon-name></italic> was first described from Spain and subsequently reported for Portugal (e.g. <xref ref-type="bibr" rid="B250">Sousa et al. 2010</xref>, <xref ref-type="bibr" rid="B219">Rossi 2012</xref>). <xref ref-type="bibr" rid="B241">Simon (1879)</xref> synonymized <italic><tp:taxon-name><tp:taxon-name-part taxon-name-part-type="genus" reg="Androctonus">Androctonus</tp:taxon-name-part> <tp:taxon-name-part taxon-name-part-type="species" reg="halius">halius</tp:taxon-name-part></tp:taxon-name></italic> with <italic><tp:taxon-name><tp:taxon-name-part taxon-name-part-type="genus" reg="Buthus">B.</tp:taxon-name-part> <tp:taxon-name-part taxon-name-part-type="species" reg="occitanus">occitanus</tp:taxon-name-part></tp:taxon-name></italic> based on its type locality, which was wrongly stated to be Spain (page 98), because Simon considered <italic><tp:taxon-name><tp:taxon-name-part taxon-name-part-type="genus" reg="Buthus">B.</tp:taxon-name-part> <tp:taxon-name-part taxon-name-part-type="species" reg="occitanus">occitanus</tp:taxon-name-part></tp:taxon-name></italic> (as <italic><tp:taxon-name><tp:taxon-name-part taxon-name-part-type="genus" reg="Buthus">B.</tp:taxon-name-part> <tp:taxon-name-part taxon-name-part-type="species" reg="europaeus">europaeus</tp:taxon-name-part></tp:taxon-name></italic>) to be the only good species in Spain. Koch’s original description is not by itself enough to synonymize both species. However, Koch’s fig. 383 illustration of <italic><tp:taxon-name><tp:taxon-name-part taxon-name-part-type="genus" reg="Androctonus">Androctonus</tp:taxon-name-part> <tp:taxon-name-part taxon-name-part-type="species" reg="halius">halius</tp:taxon-name-part></tp:taxon-name></italic> includes a basal lobe in the movable finger (Fig. <xref ref-type="fig" rid="F13">13a and B</xref>), which is the key diagnostic character for <italic><tp:taxon-name><tp:taxon-name-part taxon-name-part-type="genus" reg="Buthus">B.</tp:taxon-name-part> <tp:taxon-name-part taxon-name-part-type="species" reg="ibericus">ibericus</tp:taxon-name-part></tp:taxon-name></italic> (<xref ref-type="bibr" rid="B173">Lourenço and Vachon 2004</xref>, <xref ref-type="bibr" rid="B219">Rossi 2012</xref>), together with its type locality (Portugal), supports this synonymy. Nonetheless, according to the I.C.Z.N. article 23.9, the junior synonym can remain valid to maintain taxonomic stability. To our knowledge the name <italic><tp:taxon-name><tp:taxon-name-part taxon-name-part-type="genus" reg="Buthus">B.</tp:taxon-name-part> <tp:taxon-name-part taxon-name-part-type="species" reg="halius">halius</tp:taxon-name-part></tp:taxon-name></italic> has not been used since 1879 (article 23.9.1.1), and more than 25 works have been published in the past 12 years by more than 10 authors using the name <italic><tp:taxon-name><tp:taxon-name-part taxon-name-part-type="genus" reg="Buthus">B.</tp:taxon-name-part> <tp:taxon-name-part taxon-name-part-type="species" reg="ibericus">ibericus</tp:taxon-name-part></tp:taxon-name></italic> (article 23.9.1.2). Not all works are cited here because they are neither taxonomic nor faunistic. As such we propose to maintain as valid the junior synonym <italic><tp:taxon-name><tp:taxon-name-part taxon-name-part-type="genus" reg="Buthus">B.</tp:taxon-name-part> <tp:taxon-name-part taxon-name-part-type="species" reg="ibericus">ibericus</tp:taxon-name-part></tp:taxon-name></italic> (<italic>nomen protectum</italic>) according to prevailing usage (article 23.9.1), and to consider the senior synonym <italic><tp:taxon-name><tp:taxon-name-part taxon-name-part-type="genus" reg="Buthus">B.</tp:taxon-name-part> <tp:taxon-name-part taxon-name-part-type="species" reg="halius">halius</tp:taxon-name-part></tp:taxon-name></italic> a <italic>nomen oblitum</italic>. Rossi, 2012 (page 278), for <italic><tp:taxon-name><tp:taxon-name-part taxon-name-part-type="genus" reg="Buthus">B.</tp:taxon-name-part> <tp:taxon-name-part taxon-name-part-type="species" reg="ibericus">ibericus</tp:taxon-name-part></tp:taxon-name></italic>, states erroneously “Sexual dimorphism is not noticeable in the chela manus”, which is in contrast to the original descriptions of both Koch (1839) and <xref ref-type="bibr" rid="B173">Lourenço and Vachon (2004)</xref> and to the complementary description in <xref ref-type="bibr" rid="B257">Teruel and Pérez-Bote (2005)</xref>. In both works it can be observed that the male manus is more bulbous than the female’s, which results <!--PageBreak-->in the males having a smaller length to width ratio. The type locality of <italic><tp:taxon-name><tp:taxon-name-part taxon-name-part-type="genus" reg="Buthus">B.</tp:taxon-name-part> <tp:taxon-name-part taxon-name-part-type="species" reg="ibericus">ibericus</tp:taxon-name-part></tp:taxon-name></italic> was precisely located following the indications of Iñigo Sánchez, the original collector.</p><fig id="F13" position="float" orientation="portrait"><label>Figure 13.</label><caption><p>Reproduction of C. L. Koch’s 1839 <italic><tp:taxon-name><tp:taxon-name-part taxon-name-part-type="genus" reg="Buthus">B.</tp:taxon-name-part> <tp:taxon-name-part taxon-name-part-type="species" reg="halius">halius</tp:taxon-name-part></tp:taxon-name></italic> figure 382 (plate CLXIII). Right pedipalp che-lae detail from three <italic><tp:taxon-name><tp:taxon-name-part taxon-name-part-type="genus" reg="Buthus">Buthus</tp:taxon-name-part></tp:taxon-name></italic> species published in the same work: <bold>A</bold> <italic><tp:taxon-name><tp:taxon-name-part taxon-name-part-type="genus" reg="Buthus">B.</tp:taxon-name-part> <tp:taxon-name-part taxon-name-part-type="species" reg="paris">paris</tp:taxon-name-part></tp:taxon-name></italic> (as <italic><tp:taxon-name><tp:taxon-name-part taxon-name-part-type="genus" reg="Androctonus">Androctonus</tp:taxon-name-part> <tp:taxon-name-part taxon-name-part-type="species" reg="clytoneus">clytoneus</tp:taxon-name-part></tp:taxon-name></italic>), fig. 384 (same plate) <bold>B</bold> <italic><tp:taxon-name><tp:taxon-name-part taxon-name-part-type="genus" reg="Buthus">B.</tp:taxon-name-part> <tp:taxon-name-part taxon-name-part-type="species" reg="halius">halius</tp:taxon-name-part></tp:taxon-name></italic> with an arrow pinpointing the basal lobe <bold>C</bold> <italic><tp:taxon-name><tp:taxon-name-part taxon-name-part-type="genus" reg="Buthus">B.</tp:taxon-name-part> <tp:taxon-name-part taxon-name-part-type="species" reg="paris">paris</tp:taxon-name-part></tp:taxon-name></italic>, fig. 352 (pl. CLI). All images were taken as provided by the pdf copy available in the BHL, which was made available by the Ernst Mayr Library of the Museum of Comparative Zoology, Harvard University.</p></caption><graphic xmlns:xlink="http://www.w3.org/1999/xlink" xlink:href="zookeys-686-015-g013.jpg" position="float" orientation="portrait" xlink:type="simple" id="oo_146315.jpg"/></fig></tp:treatment-sec><ref-list><ref id="B67"><mixed-citation xmlns:xlink="http://www.w3.org/1999/xlink" xlink:type="simple">
          <person-group><name name-style="western"><surname>Fet</surname><given-names>V</given-names></name><name name-style="western"><surname>Lowe</surname><given-names>G</given-names></name></person-group> (<year>2000</year>) <article-title>Genus <italic><tp:taxon-name><tp:taxon-name-part taxon-name-part-type="genus">Buthus</tp:taxon-name-part></tp:taxon-name></italic> Leach, 1815.</article-title> In: <person-group><name name-style="western"><surname>Fet</surname><given-names>V</given-names></name><name name-style="western"><surname>Sissom</surname><given-names>WD</given-names></name><name name-style="western"><surname>Lowe</surname><given-names>G</given-names></name><name name-style="western"><surname>Braunwalder</surname><given-names>ME</given-names></name></person-group> (<role>Eds</role>) <issue-title>Catalog of the Scorpions of the World (1758-1998).</issue-title> <source>The New York Entomological Society, New York</source>, <fpage>91</fpage>–<lpage>97</lpage>.</mixed-citation></ref><ref id="B63"><mixed-citation xmlns:xlink="http://www.w3.org/1999/xlink" xlink:type="simple">
          <person-group><name name-style="western"><surname>Fernández</surname><given-names>J</given-names></name></person-group> (<year>2004</year>) <article-title>Noticia de nuevos táxones para la ciencia en el ámbito Íbero-Balear y Macaronésico. Nuevos táxones animales descritos en la península Ibérica y Macaronesia desde 1994 (VIII).</article-title> <source>Graellsia</source> <volume>60</volume>: <fpage>217</fpage>–<lpage>243</lpage>.</mixed-citation></ref><ref id="B257"><mixed-citation xmlns:xlink="http://www.w3.org/1999/xlink" xlink:type="simple">
          <person-group><name name-style="western"><surname>Teruel</surname><given-names>R</given-names></name><name name-style="western"><surname>Pérez-Bote</surname><given-names>JL</given-names></name></person-group> (<year>2005</year>) <article-title>Complementos a la descripción de <italic><tp:taxon-name><tp:taxon-name-part taxon-name-part-type="genus">Buthus</tp:taxon-name-part> <tp:taxon-name-part taxon-name-part-type="species">ibericus</tp:taxon-name-part></tp:taxon-name></italic> Lourenço and Vachon 2004 (<tp:taxon-name><tp:taxon-name-part taxon-name-part-type="order">Scorpiones</tp:taxon-name-part></tp:taxon-name>: <tp:taxon-name><tp:taxon-name-part taxon-name-part-type="family">Buthidae</tp:taxon-name-part></tp:taxon-name>).</article-title> <source>Boletín de la Sociedad Entomológica Aragonesa</source> <volume>37</volume>: <fpage>273</fpage>–<lpage>275</lpage>.</mixed-citation></ref><ref id="B6"><mixed-citation xmlns:xlink="http://www.w3.org/1999/xlink" xlink:type="simple">
          <person-group><name name-style="western"><surname>Armas</surname><given-names>LF de</given-names></name><name name-style="western"><surname>González-Moliné</surname><given-names>AL</given-names></name></person-group> (<year>2009</year>) <article-title>Primer registro de <italic><tp:taxon-name><tp:taxon-name-part taxon-name-part-type="genus">Buthus</tp:taxon-name-part> <tp:taxon-name-part taxon-name-part-type="species">ibericus</tp:taxon-name-part></tp:taxon-name></italic> Lourenço and Vachon, 2004 (<tp:taxon-name><tp:taxon-name-part taxon-name-part-type="order">Scorpiones</tp:taxon-name-part></tp:taxon-name>: <tp:taxon-name><tp:taxon-name-part taxon-name-part-type="family">Buthidae</tp:taxon-name-part></tp:taxon-name>) para la provincia de Huelva, España</article-title>. <source>Boletín de la Sociedad Entomológica Aragonesa</source> <volume>45</volume>: <fpage>553</fpage>−<lpage>555</lpage>.</mixed-citation></ref><ref id="B64"><mixed-citation xmlns:xlink="http://www.w3.org/1999/xlink" xlink:type="simple">
          <person-group><name name-style="western"><surname>Fet</surname><given-names>V</given-names></name></person-group> (<year>2010</year>) <article-title>Scorpions of Europe.</article-title> <source>Acta Zoologica Bulgarica</source> <volume>62</volume>: <fpage>3</fpage>–<lpage>12</lpage>.</mixed-citation></ref><ref id="B250"><mixed-citation xmlns:xlink="http://www.w3.org/1999/xlink" xlink:type="simple">
          <person-group><name name-style="western"><surname>Sousa</surname><given-names>P</given-names></name><name name-style="western"><surname>Froufe</surname><given-names>E</given-names></name><name name-style="western"><surname>Alves</surname><given-names>PC</given-names></name><name name-style="western"><surname>Harris</surname><given-names>DJ</given-names></name></person-group> (<year>2010</year>) <article-title>Genetic diversity within scorpions of the genus <italic><tp:taxon-name><tp:taxon-name-part taxon-name-part-type="genus">Buthus</tp:taxon-name-part></tp:taxon-name></italic> from the Iberian Peninsula: mitochondrial DNA sequence data indicate additional distinct cryptic lineages.</article-title> <source>Journal of Arachnology</source> <volume>38</volume>: <fpage>206</fpage>–<lpage>211</lpage>. <ext-link xlink:type="simple" ext-link-type="doi" xlink:href="10.1636/H08-98.1">https://doi.org/10.1636/H08-98.1</ext-link></mixed-citation></ref><ref id="B219"><mixed-citation xmlns:xlink="http://www.w3.org/1999/xlink" xlink:type="simple">
          <person-group><name name-style="western"><surname>Rossi</surname><given-names>A</given-names></name></person-group> (<year>2012</year>) <article-title>Notes on the distribution of the species of the genus <italic><tp:taxon-name><tp:taxon-name-part taxon-name-part-type="genus">Buthus</tp:taxon-name-part></tp:taxon-name></italic> (Leach, 1815) (<tp:taxon-name><tp:taxon-name-part taxon-name-part-type="order">Scorpiones</tp:taxon-name-part></tp:taxon-name>, <tp:taxon-name><tp:taxon-name-part taxon-name-part-type="family">Buthidae</tp:taxon-name-part></tp:taxon-name>) in Europe, with a description of a new species from Spain.</article-title> <source>Bulletin of the British Arachnological Society</source> <volume>15</volume>: <fpage>273</fpage>–<lpage>279</lpage>.</mixed-citation></ref><ref id="B201"><mixed-citation xmlns:xlink="http://www.w3.org/1999/xlink" xlink:type="simple">
          <person-group><name name-style="western"><surname>Pedroso</surname><given-names>D</given-names></name><name name-style="western"><surname>Sousa</surname><given-names>P</given-names></name><name name-style="western"><surname>Harris</surname><given-names>DJ</given-names></name><name name-style="western"><surname>van der Meijden</surname><given-names>A</given-names></name></person-group> (<year>2013</year>) <article-title>Phylogeography of <italic><tp:taxon-name><tp:taxon-name-part taxon-name-part-type="genus">Buthus</tp:taxon-name-part></tp:taxon-name></italic> Leach, 1815 (<tp:taxon-name><tp:taxon-name-part taxon-name-part-type="order">Scorpiones</tp:taxon-name-part></tp:taxon-name>: <tp:taxon-name><tp:taxon-name-part taxon-name-part-type="family">Buthidae</tp:taxon-name-part></tp:taxon-name>): a multigene molecular approach reveals a further complex evolutionary history in the Maghreb.</article-title> <source>African Invertebrates</source> <volume>48</volume>: <fpage>298</fpage>–<lpage>308</lpage>. <ext-link xlink:type="simple" ext-link-type="doi" xlink:href="10.3377/004.048.0216">https://doi.org/10.3377/004.048.0216</ext-link></mixed-citation></ref><ref id="B256"><mixed-citation xmlns:xlink="http://www.w3.org/1999/xlink" xlink:type="simple">
          <person-group><name name-style="western"><surname>Teruel</surname><given-names>R</given-names></name><name name-style="western"><surname>Melic</surname><given-names>A</given-names></name></person-group> (<year>2015</year>) <article-title>Orden <tp:taxon-name><tp:taxon-name-part taxon-name-part-type="order">Scorpiones</tp:taxon-name-part></tp:taxon-name>.</article-title> <source>Revista IDE@ - SEA</source> <volume>18</volume>: <fpage>1</fpage>–<lpage>17</lpage>.</mixed-citation></ref><ref id="B112"><mixed-citation xmlns:xlink="http://www.w3.org/1999/xlink" xlink:type="simple">
          <person-group><name name-style="western"><surname>Koch</surname><given-names>CL</given-names></name></person-group> (<year>1839a</year>) <source>Die Arachniden. Getreu nach der Natur abgebildet und beschrieben. 5. C.H.</source> <publisher-name>Zeh'schen Buchhandlung</publisher-name>, <publisher-loc>Nürnberg</publisher-loc>, <size units="page">158 pp</size>. <ext-link xlink:type="simple" ext-link-type="uri" xlink:href="http://www.biodiversitylibrary.org/item/110884">http://www.biodiversitylibrary.org/item/110884</ext-link>.</mixed-citation></ref><ref id="B79"><mixed-citation xmlns:xlink="http://www.w3.org/1999/xlink" xlink:type="simple">
          <person-group><name name-style="western"><surname>Gervais</surname><given-names>P</given-names></name></person-group> (<year>1844a</year>) <article-title>Ordre III. Scorpionides. II. Scorpions.</article-title> In: <person-group><name name-style="western"><surname>Walckenaer</surname><given-names>CA</given-names></name><name name-style="western"><surname>Gervais</surname><given-names>P</given-names></name></person-group> (<role>Eds</role>) <issue-title>Histoire naturelle des Insectes.</issue-title> <source>Aptères. Librairie Encyclopédique de Roret, Paris</source>, <fpage>14</fpage>–<lpage>74</lpage>.</mixed-citation></ref><ref id="B115"><mixed-citation xmlns:xlink="http://www.w3.org/1999/xlink" xlink:type="simple">
          <person-group><name name-style="western"><surname>Koch</surname><given-names>CL</given-names></name></person-group> (<year>1850</year>) Skorpionen. <tp:taxon-name><tp:taxon-name-part taxon-name-part-type="order">Scorpiones</tp:taxon-name-part></tp:taxon-name>. In: Übersicht des Arachnidensystems. Fünftes Heft. Verlag von J. L. Lotzbeck, Nürnberg, 86–92. <ext-link xlink:type="simple" ext-link-type="uri" xlink:href="http://www.biodiversitylibrary.org/bibliography/43744">http://www.biodiversitylibrary.org/bibliography/43744</ext-link>.</mixed-citation></ref><ref id="B241"><mixed-citation xmlns:xlink="http://www.w3.org/1999/xlink" xlink:type="simple">
          <person-group><name name-style="western"><surname>Simon</surname><given-names>E</given-names></name></person-group> (<year>1879</year>) 3e Ordre. <tp:taxon-name><tp:taxon-name-part taxon-name-part-type="order">Scorpiones</tp:taxon-name-part></tp:taxon-name> Thorell. In: Les Arachnides de France. VII. Les ordes des Chernetes, <tp:taxon-name><tp:taxon-name-part taxon-name-part-type="order">Scorpiones</tp:taxon-name-part></tp:taxon-name> et <tp:taxon-name><tp:taxon-name-part taxon-name-part-type="order">Opiliones</tp:taxon-name-part></tp:taxon-name>. Librairie Encyclopédique de Roret, Paris, 79–115.</mixed-citation></ref><ref id="B15"><mixed-citation xmlns:xlink="http://www.w3.org/1999/xlink" xlink:type="simple">
          <person-group><name name-style="western"><surname>Berejano</surname><given-names>I</given-names></name><name name-style="western"><surname>Pérez-Bote</surname><given-names>JL</given-names></name></person-group> (<year>2002</year>) <article-title>Determinación de una presa atípica en la dieta de <italic><tp:taxon-name><tp:taxon-name-part taxon-name-part-type="genus">Buthus</tp:taxon-name-part> <tp:taxon-name-part taxon-name-part-type="species">occitanius</tp:taxon-name-part></tp:taxon-name></italic> (Amoreaux, 1789) (<tp:taxon-name><tp:taxon-name-part taxon-name-part-type="order">Scorpiones</tp:taxon-name-part></tp:taxon-name>: <tp:taxon-name><tp:taxon-name-part taxon-name-part-type="family">Buthidae</tp:taxon-name-part></tp:taxon-name>).</article-title> <source>Revista Ibérica de Aracnología</source> <volume>5</volume>: <fpage>59</fpage>–<lpage>60</lpage>.</mixed-citation></ref><ref id="B173"><mixed-citation xmlns:xlink="http://www.w3.org/1999/xlink" xlink:type="simple">
          <person-group><name name-style="western"><surname>Lourenço</surname><given-names>WR</given-names></name><name name-style="western"><surname>Vachon</surname><given-names>M</given-names></name></person-group> (<year>2004</year>) <article-title>Considérations sur le genre <italic><tp:taxon-name><tp:taxon-name-part taxon-name-part-type="genus">Buthus</tp:taxon-name-part></tp:taxon-name></italic> Leach, 1815 en Espagne, et description de deux nouvelles espèces (<tp:taxon-name><tp:taxon-name-part taxon-name-part-type="order">Scorpiones</tp:taxon-name-part></tp:taxon-name>, <tp:taxon-name><tp:taxon-name-part taxon-name-part-type="family">Buthidae</tp:taxon-name-part></tp:taxon-name>).</article-title> <source>Revista Ibérica de Aracnología</source> <volume>9</volume>: <fpage>81</fpage>–<lpage>94</lpage>.</mixed-citation></ref></ref-list></tp:taxon-treatment>
