# Supplementary material for: Updated catalogue and taxonomic notes on the Old-World scorpion genus Buthus Leach, 1815 (Scorpiones, Buthidae)
Source: Zookeys. 2017 Jul 24;(686):15–84. doi: 10.3897/zookeys.686.12206 (PMC5672565; doi:10.3897/zookeys.686.12206)
Supplement: XML Treatment for Buthus intumescens [file zookeys.686.12206-treatment27.xml]

<!DOCTYPE tp:taxon-treatment
  PUBLIC "-//TaxonX//DTD Taxonomic Treatment Publishing DTD v0 20100105//EN" "tax-treatment-NSO.dtd">
<tp:taxon-treatment xmlns:tp="http://www.plazi.org/taxpub"><tp:treatment-meta><kwd-group><label>Taxon classification</label><kwd><named-content xmlns:xlink="http://www.w3.org/1999/xlink" content-type="kingdom">Animalia</named-content></kwd><kwd><named-content xmlns:xlink="http://www.w3.org/1999/xlink" content-type="order">Scorpiones</named-content></kwd><kwd><named-content xmlns:xlink="http://www.w3.org/1999/xlink" content-type="family">Buthidae</named-content></kwd></kwd-group><mixed-citation publication-type="journal"><person-group><name><surname>Sousa</surname><given-names>Pedro</given-names></name><name><surname>Arnedo</surname><given-names>Miquel A.</given-names></name><name><surname>Harris</surname><given-names>D. James</given-names></name></person-group><article-title>Updated catalogue and taxonomic notes on the Old-World scorpion genus <italic><tp:taxon-name><tp:taxon-name-part taxon-name-part-type="genus" reg="Buthus">Buthus</tp:taxon-name-part></tp:taxon-name></italic> Leach, 1815 (<tp:taxon-name><tp:taxon-name-part taxon-name-part-type="order">Scorpiones</tp:taxon-name-part></tp:taxon-name>, <tp:taxon-name><tp:taxon-name-part taxon-name-part-type="family">Buthidae</tp:taxon-name-part></tp:taxon-name>)</article-title><source>Zookeys</source><day>24</day><month>7</month><year>2017</year><volume>2017</volume><issue>686</issue><fpage>15</fpage><lpage>84</lpage><pub-id pub-id-type="doi">10.3897/zookeys.686.12206</pub-id></mixed-citation></tp:treatment-meta><tp:nomenclature><label>26.</label><tp:taxon-name>
            <tp:taxon-name-part taxon-name-part-type="genus" reg="Buthus">Buthus</tp:taxon-name-part>
            <tp:taxon-name-part taxon-name-part-type="species" reg="intumescens">intumescens</tp:taxon-name-part>
            <object-id xmlns:xlink="http://www.w3.org/1999/xlink" xlink:type="simple">http://www.systax.org/en/details/spm/88133</object-id>
          </tp:taxon-name><tp:taxon-authority>(Ehrenberg in Hemprich and Ehrenberg 1829)</tp:taxon-authority><tp:nomenclature-citation-list><tp:nomenclature-citation><tp:taxon-name>
                <tp:taxon-name-part taxon-name-part-type="genus" reg="Androctonus">Androctonus</tp:taxon-name-part> (<tp:taxon-name-part taxon-name-part-type="subgenus" reg="Leiurus">Leiurus</tp:taxon-name-part>) <tp:taxon-name-part taxon-name-part-type="species" reg="tunetanus">tunetanus</tp:taxon-name-part> <tp:taxon-name-part taxon-name-part-type="subspecies" reg="intumescens">intumescens</tp:taxon-name-part></tp:taxon-name><comment>: Ehrenberg in <xref ref-type="bibr" rid="B89">Hemprich and Ehrenberg 1829</xref>: 354; <xref ref-type="bibr" rid="B33">Braunwalder and Fet 1998</xref>: 33.</comment></tp:nomenclature-citation><tp:nomenclature-citation><tp:taxon-name>
                <tp:taxon-name-part taxon-name-part-type="genus" reg="Androctonus">Androctonus</tp:taxon-name-part> (<tp:taxon-name-part taxon-name-part-type="subgenus" reg="Liurus">Liurus</tp:taxon-name-part>) <tp:taxon-name-part taxon-name-part-type="species" reg="tunetanus">tunetanus</tp:taxon-name-part> <tp:taxon-name-part taxon-name-part-type="subspecies" reg="intumescens">intumescens</tp:taxon-name-part></tp:taxon-name><comment>: Ehrenberg in <xref ref-type="bibr" rid="B90">Hemprich and Ehrenberg 1831</xref> (pages not numbered); <xref ref-type="bibr" rid="B187">Moritz and Fischer 1980</xref>: 316.</comment></tp:nomenclature-citation><tp:nomenclature-citation><tp:taxon-name>
                <tp:taxon-name-part taxon-name-part-type="genus" reg="Androctonus">Androctonus</tp:taxon-name-part> <tp:taxon-name-part taxon-name-part-type="species" reg="occitanus">occitanus</tp:taxon-name-part> <tp:taxon-name-part taxon-name-part-type="subspecies" reg="intumescens">intumescens</tp:taxon-name-part></tp:taxon-name><comment>: <xref ref-type="bibr" rid="B79">Gervais 1844a</xref>: 42.</comment></tp:nomenclature-citation><tp:nomenclature-citation><tp:taxon-name>
                <tp:taxon-name-part taxon-name-part-type="genus" reg="Buthus">Buthus</tp:taxon-name-part> <tp:taxon-name-part taxon-name-part-type="species" reg="intumescens">intumescens</tp:taxon-name-part></tp:taxon-name><comment>: <xref ref-type="bibr" rid="B125">Kovařík 2006</xref> (part): 10–11, 15, fig. 20; <xref ref-type="bibr" rid="B99">Kaltsas et al. 2008</xref> (part): 215; <xref ref-type="bibr" rid="B220">Rossi 2013</xref>: 191–192; Rossi, Tropea and Yağmur 2013: 3, 6–8.</comment></tp:nomenclature-citation></tp:nomenclature-citation-list></tp:nomenclature><tp:treatment-sec sec-type="type material" id="SECID0EGWFK"><title>Type material.</title><p>1 (sex unknown) (in bad conditions) (<named-content xmlns:xlink="http://www.w3.org/1999/xlink" content-type="dwc:institutional_code" xlink:type="simple">ZMB</named-content> N° 145), Egypt.</p></tp:treatment-sec><tp:treatment-sec sec-type="remarks" id="SECID0ERWFK"><title>Remarks.</title><p>known only from a single specimen.</p></tp:treatment-sec><ref-list><ref id="B89"><mixed-citation xmlns:xlink="http://www.w3.org/1999/xlink" xlink:type="simple">
          <person-group><name name-style="western"><surname>Hemprich</surname><given-names>FW</given-names></name><name name-style="western"><surname>Ehrenberg</surname><given-names>CG</given-names></name></person-group> (<year>1829</year>) <article-title>Vorläufige Uebersicht der in Nord-Afrika und West-Asien einheimischen Scorpione und deren geographischen Verbreitung, nach den eigenen Beobachtungen von Dr. Hemprich und Dr. Ehrenberg.</article-title> <source>Verhandungen der Gessellschaft naturforschende Freunde in Berlin</source> <volume>1</volume>: <fpage>348</fpage>–<lpage>362</lpage>. <ext-link xlink:type="simple" ext-link-type="uri" xlink:href="https://books.google.pt/books?id=8OoTAAAAQAAJ">https://books.google.pt/books?id=8OoTAAAAQAAJ</ext-link></mixed-citation></ref><ref id="B33"><mixed-citation xmlns:xlink="http://www.w3.org/1999/xlink" xlink:type="simple">
          <person-group><name name-style="western"><surname>Braunwalder</surname><given-names>ME</given-names></name><name name-style="western"><surname>Fet</surname><given-names>V</given-names></name></person-group> (<year>1998</year>) <article-title>On publications about scorpions (<tp:taxon-name><tp:taxon-name-part taxon-name-part-type="class">Arachnida</tp:taxon-name-part></tp:taxon-name>, <tp:taxon-name><tp:taxon-name-part taxon-name-part-type="order">Scorpiones</tp:taxon-name-part></tp:taxon-name>) by Hemprich and Ehrenberg (1828–1831).</article-title> <source>Bulletin of the British Arachnological Society</source> <volume>11</volume>: <fpage>29</fpage>–<lpage>35</lpage>.</mixed-citation></ref><ref id="B90"><mixed-citation xmlns:xlink="http://www.w3.org/1999/xlink" xlink:type="simple">
          <person-group><name name-style="western"><surname>Hemprich</surname><given-names>FW</given-names></name><name name-style="western"><surname>Ehrenberg</surname><given-names>CG</given-names></name></person-group> (<year>1831</year>) <tp:taxon-name><tp:taxon-name-part taxon-name-part-type="kingdom">Animalia</tp:taxon-name-part></tp:taxon-name> articulata. <tp:taxon-name><tp:taxon-name-part taxon-name-part-type="superfamily">Arachnoidea</tp:taxon-name-part></tp:taxon-name>. <tp:taxon-name><tp:taxon-name-part taxon-name-part-type="order">Scorpiones</tp:taxon-name-part></tp:taxon-name> africani et asiatici. In: Hemprich et Ehrenberg Symbolae Physicae. <tp:taxon-name><tp:taxon-name-part taxon-name-part-type="kingdom">Animalia</tp:taxon-name-part></tp:taxon-name> evertebrata exclusis insectis. Percensuit Dr. C. G. Ehrenberg. Series prima cum tabularum decade prima. Continent <tp:taxon-name><tp:taxon-name-part taxon-name-part-type="kingdom">Animalia</tp:taxon-name-part></tp:taxon-name> Africana et Asiatica 162. Berolini ex officina Academica, 12 (unnumbered). <ext-link xlink:type="simple" ext-link-type="doi" xlink:href="10.5962/bhl.title.107403">https://doi.org/10.5962/bhl.title.107403</ext-link></mixed-citation></ref><ref id="B187"><mixed-citation xmlns:xlink="http://www.w3.org/1999/xlink" xlink:type="simple">
          <person-group><name name-style="western"><surname>Moritz</surname><given-names>M</given-names></name><name name-style="western"><surname>Fischer</surname><given-names>SC</given-names></name></person-group> (<year>1980</year>) <article-title>Die Typen der Arachniden-Sammlung des Zoologischen Museums Berlin. III. <tp:taxon-name><tp:taxon-name-part taxon-name-part-type="order">Scorpiones</tp:taxon-name-part></tp:taxon-name>.</article-title> <source>Mitteilungen aus dem Zoologischen Museum in Berlin</source> <volume>2</volume>: <fpage>309</fpage>–<lpage>326</lpage>.</mixed-citation></ref><ref id="B79"><mixed-citation xmlns:xlink="http://www.w3.org/1999/xlink" xlink:type="simple">
          <person-group><name name-style="western"><surname>Gervais</surname><given-names>P</given-names></name></person-group> (<year>1844a</year>) <article-title>Ordre III. Scorpionides. II. Scorpions.</article-title> In: <person-group><name name-style="western"><surname>Walckenaer</surname><given-names>CA</given-names></name><name name-style="western"><surname>Gervais</surname><given-names>P</given-names></name></person-group> (<role>Eds</role>) <issue-title>Histoire naturelle des Insectes.</issue-title> <source>Aptères. Librairie Encyclopédique de Roret, Paris</source>, <fpage>14</fpage>–<lpage>74</lpage>.</mixed-citation></ref><ref id="B125"><mixed-citation xmlns:xlink="http://www.w3.org/1999/xlink" xlink:type="simple">
          <person-group><name name-style="western"><surname>Kovařík</surname><given-names>F</given-names></name></person-group> (<year>2006</year>) <article-title>Review of Tunisian Species of the Genus <italic><tp:taxon-name><tp:taxon-name-part taxon-name-part-type="genus">Buthus</tp:taxon-name-part></tp:taxon-name></italic> with Descriptions of Two New Species and a Discussion of Ehrenberg’s Types (<tp:taxon-name><tp:taxon-name-part taxon-name-part-type="order">Scorpiones</tp:taxon-name-part></tp:taxon-name>: <tp:taxon-name><tp:taxon-name-part taxon-name-part-type="family">Buthidae</tp:taxon-name-part></tp:taxon-name>).</article-title> <source><tp:taxon-name><tp:taxon-name-part taxon-name-part-type="genus">Euscorpius</tp:taxon-name-part></tp:taxon-name></source> <volume>34</volume>: <fpage>1</fpage>–<lpage>16</lpage>. <ext-link xlink:type="simple" ext-link-type="uri" xlink:href="http://www.science.marshall.edu/fet/euscorpius/p2006_34.pdf">http://www.science.marshall.edu/fet/euscorpius/p2006_34.pdf</ext-link>.</mixed-citation></ref><ref id="B99"><mixed-citation xmlns:xlink="http://www.w3.org/1999/xlink" xlink:type="simple">
          <person-group><name name-style="western"><surname>Kaltsas</surname><given-names>D</given-names></name><name name-style="western"><surname>Stathi</surname><given-names>I</given-names></name><name name-style="western"><surname>Fet</surname><given-names>V</given-names></name></person-group> (<year>2008</year>) Scorpions of the Eastern Mediterranean. Advances in Arachnology and Developmental Biology: 209–246. <ext-link xlink:type="simple" ext-link-type="uri" xlink:href="http://bozidar-curcic.bio.bg.ac.rs/PDF/16">http://bozidar-curcic.bio.bg.ac.rs/PDF/16</ext-link> Kaltsas.pdf.</mixed-citation></ref><ref id="B220"><mixed-citation xmlns:xlink="http://www.w3.org/1999/xlink" xlink:type="simple">
          <person-group><name name-style="western"><surname>Rossi</surname><given-names>A</given-names></name></person-group> (<year>2013</year>) <article-title>A new species of the genus <italic><tp:taxon-name><tp:taxon-name-part taxon-name-part-type="genus">Buthus</tp:taxon-name-part></tp:taxon-name></italic> Leach, 1815 from Egypt (<tp:taxon-name><tp:taxon-name-part taxon-name-part-type="order">Scorpiones</tp:taxon-name-part></tp:taxon-name>: <tp:taxon-name><tp:taxon-name-part taxon-name-part-type="family">Buthidae</tp:taxon-name-part></tp:taxon-name>).</article-title> <source>Rivista del Museo Civico di Scienze Naturali “Enrico Caffi”, Bergamo</source> <volume>26</volume>: <fpage>187</fpage>–<lpage>194</lpage>. <ext-link xlink:type="simple" ext-link-type="uri" xlink:href="http://www.museoscienzebergamo.it/web/images/stories/museo/Rivista_museo/26_volume/Rossi_2013_new_Buthus_from_Egypt.pdf">http://www.museoscienzebergamo.it/web/images/stories/museo/Rivista_museo/26_volume/Rossi_2013_new_Buthus_from_Egypt.pdf</ext-link> (October 9, 2013).</mixed-citation></ref></ref-list></tp:taxon-treatment>
