# Supplementary material for: Updated catalogue and taxonomic notes on the Old-World scorpion genus Buthus Leach, 1815 (Scorpiones, Buthidae)
Source: Zookeys. 2017 Jul 24;(686):15–84. doi: 10.3897/zookeys.686.12206 (PMC5672565; doi:10.3897/zookeys.686.12206)
Supplement: XML Treatment for Buthus israelis [file zookeys.686.12206-treatment28.xml]

<!DOCTYPE tp:taxon-treatment
  PUBLIC "-//TaxonX//DTD Taxonomic Treatment Publishing DTD v0 20100105//EN" "tax-treatment-NSO.dtd">
<tp:taxon-treatment xmlns:tp="http://www.plazi.org/taxpub"><tp:treatment-meta><kwd-group><label>Taxon classification</label><kwd><named-content xmlns:xlink="http://www.w3.org/1999/xlink" content-type="kingdom">Animalia</named-content></kwd><kwd><named-content xmlns:xlink="http://www.w3.org/1999/xlink" content-type="order">Scorpiones</named-content></kwd><kwd><named-content xmlns:xlink="http://www.w3.org/1999/xlink" content-type="family">Buthidae</named-content></kwd></kwd-group><mixed-citation publication-type="journal"><person-group><name><surname>Sousa</surname><given-names>Pedro</given-names></name><name><surname>Arnedo</surname><given-names>Miquel A.</given-names></name><name><surname>Harris</surname><given-names>D. James</given-names></name></person-group><article-title>Updated catalogue and taxonomic notes on the Old-World scorpion genus <italic><tp:taxon-name><tp:taxon-name-part taxon-name-part-type="genus" reg="Buthus">Buthus</tp:taxon-name-part></tp:taxon-name></italic> Leach, 1815 (<tp:taxon-name><tp:taxon-name-part taxon-name-part-type="order">Scorpiones</tp:taxon-name-part></tp:taxon-name>, <tp:taxon-name><tp:taxon-name-part taxon-name-part-type="family">Buthidae</tp:taxon-name-part></tp:taxon-name>)</article-title><source>Zookeys</source><day>24</day><month>7</month><year>2017</year><volume>2017</volume><issue>686</issue><fpage>15</fpage><lpage>84</lpage><pub-id pub-id-type="doi">10.3897/zookeys.686.12206</pub-id></mixed-citation></tp:treatment-meta><tp:nomenclature><label>27.</label><tp:taxon-name>
            <tp:taxon-name-part taxon-name-part-type="genus" reg="Buthus">Buthus</tp:taxon-name-part>
            <tp:taxon-name-part taxon-name-part-type="species" reg="israelis">israelis</tp:taxon-name-part>
          </tp:taxon-name><tp:taxon-authority>Shulov &amp; Amitai, 1959</tp:taxon-authority><tp:nomenclature-citation-list><tp:nomenclature-citation><tp:taxon-name>
                <tp:taxon-name-part taxon-name-part-type="genus" reg="Buthus">Buthus</tp:taxon-name-part> <tp:taxon-name-part taxon-name-part-type="species" reg="occitanus">occitanus</tp:taxon-name-part> <tp:taxon-name-part taxon-name-part-type="subspecies" reg="mardochei">mardochei</tp:taxon-name-part> israelis</tp:taxon-name><comment>: <xref ref-type="bibr" rid="B238">Shulov and Amitai 1959</xref>: 219–225, fig. 1–3.</comment></tp:nomenclature-citation><tp:nomenclature-citation><tp:taxon-name>
                <tp:taxon-name-part taxon-name-part-type="genus" reg="Buthus">Buthus</tp:taxon-name-part> <tp:taxon-name-part taxon-name-part-type="species" reg="occitanus">occitanus</tp:taxon-name-part> <tp:taxon-name-part taxon-name-part-type="subspecies" reg="israelis">israelis</tp:taxon-name-part></tp:taxon-name><comment>: <xref ref-type="bibr" rid="B202">Pérez 1974</xref>: 23; <xref ref-type="bibr" rid="B293">Vachon and Kinzelbach 1987</xref>: 101; <xref ref-type="bibr" rid="B67">Fet and Lowe 2000</xref>: 95; <xref ref-type="bibr" rid="B247">Skutelsky 1995</xref>: 46; <xref ref-type="bibr" rid="B248">Skutelsky 1996</xref>: 50</comment></tp:nomenclature-citation><tp:nomenclature-citation><tp:taxon-name>
                <tp:taxon-name-part taxon-name-part-type="genus" reg="Buthus">Buthus</tp:taxon-name-part> <tp:taxon-name-part taxon-name-part-type="species" reg="occitanus">occitanus</tp:taxon-name-part> <tp:taxon-name-part taxon-name-part-type="subspecies" reg="israelis">israelis</tp:taxon-name-part></tp:taxon-name><comment>(Shulov &amp; Amitai, 1959): <xref ref-type="bibr" rid="B143">Levy and Amitai 1980</xref>: 16–21, fig. 25–29; EI-Hennawy 1992: 101, 120; <xref ref-type="bibr" rid="B125">Kovařík 2006</xref>: 10; Lourenço, Yağmur and Duhem 2010: 96.</comment></tp:nomenclature-citation><tp:nomenclature-citation><tp:taxon-name>
                <tp:taxon-name-part taxon-name-part-type="genus" reg="Buthus">Buthus</tp:taxon-name-part> <tp:taxon-name-part taxon-name-part-type="species" reg="intumescens">intumescens</tp:taxon-name-part></tp:taxon-name><comment>(<abbrev xmlns:xlink="http://www.w3.org/1999/xlink" xlink:title="misidentification" id="ABBRID0E31FK" xlink:type="simple">MIS</abbrev>): <xref ref-type="bibr" rid="B125">Kovařík 2006</xref> (part): 10–11.</comment></tp:nomenclature-citation><tp:nomenclature-citation><tp:taxon-name>
                <tp:taxon-name-part taxon-name-part-type="genus" reg="Buthus">Buthus</tp:taxon-name-part> <tp:taxon-name-part taxon-name-part-type="species" reg="israelis">israelis</tp:taxon-name-part></tp:taxon-name><comment>: Lourenço, Yağmur and Duhem 2010: 96–97; Yağmur, Koç and Lourenço 2011: 29.</comment></tp:nomenclature-citation><tp:nomenclature-citation><tp:taxon-name>
                <tp:taxon-name-part taxon-name-part-type="genus" reg="Buthus">Buthus</tp:taxon-name-part> <tp:taxon-name-part taxon-name-part-type="species" reg="israelis">israelis</tp:taxon-name-part></tp:taxon-name><comment>(Shulov &amp; Amitai, 1959): <xref ref-type="bibr" rid="B220">Rossi 2013</xref>: 191–192; Rossi, Tropea and Yağmur 2013: 2–3, 6–7.</comment></tp:nomenclature-citation><tp:nomenclature-citation><tp:taxon-name>
                <tp:taxon-name-part taxon-name-part-type="genus" reg="Buthus">Buthus</tp:taxon-name-part> <tp:taxon-name-part taxon-name-part-type="species" reg="occitanus">occitanus</tp:taxon-name-part> <tp:taxon-name-part taxon-name-part-type="subspecies" reg="mardochei">mardochei</tp:taxon-name-part> israelis</tp:taxon-name><comment>: <xref ref-type="bibr" rid="B290">Vachon 1966</xref>: 211; <xref ref-type="bibr" rid="B125">Kovařík 2006</xref>: 10; Lourenço, Yağmur and Duhem 2010: 95.</comment></tp:nomenclature-citation><tp:nomenclature-citation><tp:taxon-name>
                <tp:taxon-name-part taxon-name-part-type="genus" reg="Buthus">Buthus</tp:taxon-name-part> <tp:taxon-name-part taxon-name-part-type="species" reg="occitanus">occitanus</tp:taxon-name-part> <tp:taxon-name-part taxon-name-part-type="subspecies" reg="typicus">typicus</tp:taxon-name-part></tp:taxon-name><comment>: <xref ref-type="bibr" rid="B25">Bodenheimer 1937</xref>: 235.</comment></tp:nomenclature-citation></tp:nomenclature-citation-list></tp:nomenclature><tp:treatment-sec sec-type="type material" id="SECID0EQ4FK"><title>Type material.</title><p>holotype lost (sex unknown), Mash’abbe Sade (as Mashavei Sadé) (approx. <named-content xmlns:xlink="http://www.w3.org/1999/xlink" content-type="dwc:verbatimCoordinates" xlink:type="simple"><named-content content-type="geo-json" specific-use="{&#34;type&#34;:&#34;Point&#34;,&#34;coordinates&#34;:[34.780000,31.000000]}" id="NCID0EZ4FK" xlink:type="simple">31°, 34.78°</named-content></named-content>), Negev desert, Israel.</p></tp:treatment-sec><tp:treatment-sec sec-type="distribution" id="SECID0E54FK"><title>Distribution.</title><p>This species has been recorded in Egypt (the Sinai Peninsula) and Israel. Notwithstanding, <xref ref-type="bibr" rid="B125">Kovařík (2006)</xref> considered this species to be a junior synonym of <italic><tp:taxon-name><tp:taxon-name-part taxon-name-part-type="genus" reg="Buthus">B.</tp:taxon-name-part> <tp:taxon-name-part taxon-name-part-type="species" reg="intumescens">intumescens</tp:taxon-name-part></tp:taxon-name></italic>.</p><!--PageBreak--></tp:treatment-sec><tp:treatment-sec sec-type="remarks" id="SECID0EU5FK"><title>Remarks.</title><p>
            <xref ref-type="bibr" rid="B143">Levy and Amitai (1980)</xref> did not designate any neotype when they re-described the species. In contrast to the several infrasubspecific taxa described by Vachon that are unavailable according to the <abbrev xmlns:xlink="http://www.w3.org/1999/xlink" xlink:title="International Code of Zoological Nomenclature" id="ABBRID0E55FK" xlink:type="simple">ICZN</abbrev>, <italic><tp:taxon-name><tp:taxon-name-part taxon-name-part-type="genus" reg="Buthus">B.</tp:taxon-name-part> <tp:taxon-name-part taxon-name-part-type="species" reg="occitanus">o.</tp:taxon-name-part> <tp:taxon-name-part taxon-name-part-type="subspecies" reg="israelis">israelis</tp:taxon-name-part></tp:taxon-name></italic> is an available name according to the <abbrev xmlns:xlink="http://www.w3.org/1999/xlink" xlink:title="International Code of Zoological Nomenclature" id="ABBRID0ER6FK" xlink:type="simple">ICZN</abbrev> article 45.6.4.1 (“a name that is infrasubspecific under Article 45.6.4 is nevertheless deemed to be subspecific from its original publication if, before 1985, it was either adopted as the valid name of a species or subspecies or was treated as a senior homonym”), which is the present case as Levy and Amitai redescribed this taxon before 1985, and thus articles 45.5 and 45.5.1 do not apply. Several authors wrongly report the original authors of the species in parenthesis. The use of parenthesis is only to be made when a species is changed from one genus to another (<abbrev xmlns:xlink="http://www.w3.org/1999/xlink" xlink:title="International Code of Zoological Nomenclature" id="ABBRID0EV6FK" xlink:type="simple">ICZN</abbrev> article 51.3), which is clearly not the case with <italic><tp:taxon-name><tp:taxon-name-part taxon-name-part-type="genus" reg="Buthus">B.</tp:taxon-name-part> <tp:taxon-name-part taxon-name-part-type="species" reg="israelis">israelis</tp:taxon-name-part></tp:taxon-name></italic>.</p></tp:treatment-sec><ref-list><ref id="B238"><mixed-citation xmlns:xlink="http://www.w3.org/1999/xlink" xlink:type="simple">
        <person-group><name name-style="western"><surname>Shulov</surname><given-names>A</given-names></name><name name-style="western"><surname>Amitai</surname><given-names>P</given-names></name></person-group> (<year>1959</year>) <article-title>Observations sur les Scorpions. <tp:taxon-name><tp:taxon-name-part taxon-name-part-type="genus">Buthus</tp:taxon-name-part> <tp:taxon-name-part taxon-name-part-type="species">occitanus</tp:taxon-name-part></tp:taxon-name> ssp. <tp:taxon-name><tp:taxon-name-part taxon-name-part-type="subspecies">mardochei</tp:taxon-name-part></tp:taxon-name> var. <tp:taxon-name><tp:taxon-name-part taxon-name-part-type="variety">israelis</tp:taxon-name-part></tp:taxon-name> var. nov.</article-title> <source>Archives de l'Institut Pasteur d'Algérie</source> <volume>37</volume>: <fpage>218</fpage>–<lpage>225</lpage>.</mixed-citation></ref><ref id="B202"><mixed-citation xmlns:xlink="http://www.w3.org/1999/xlink" xlink:type="simple">
          <person-group><name name-style="western"><surname>Pérez</surname><given-names>S</given-names></name></person-group> (<year>1974</year>) <article-title>Un inventario preliminar de los escorpiones de la region Paleartica y claves para la identification de los generos de la region Paleartica Occidental.</article-title> <source>Cátedra de Artrópodos</source> <volume>7</volume>: <fpage>1</fpage>–<lpage>45</lpage>.</mixed-citation></ref><ref id="B293"><mixed-citation xmlns:xlink="http://www.w3.org/1999/xlink" xlink:type="simple">
          <person-group><name name-style="western"><surname>Vachon</surname><given-names>M</given-names></name><name name-style="western"><surname>Kinzelbach</surname><given-names>R</given-names></name></person-group> (<year>1987</year>) <article-title>On the taxonomy and distribution of the scorpions of the Middle East.</article-title> In: <person-group><name name-style="western"><surname>Krupp</surname><given-names>F</given-names></name><name name-style="western"><surname>Schneider</surname><given-names>W</given-names></name><name name-style="western"><surname>Kinzelbach</surname><given-names>R</given-names></name></person-group> (<role>Eds</role>) <issue-title>Proceeding of the Symposium on the Fauna and Zoogeography of the Middle East, Mainz, 1985.</issue-title> <source>(Beihefte zum Tübingen Atls des Vorderen Orients). Reichert Verlag, Wiesbaden</source>, <fpage>91</fpage>–<lpage>103</lpage>.</mixed-citation></ref><ref id="B67"><mixed-citation xmlns:xlink="http://www.w3.org/1999/xlink" xlink:type="simple">
          <person-group><name name-style="western"><surname>Fet</surname><given-names>V</given-names></name><name name-style="western"><surname>Lowe</surname><given-names>G</given-names></name></person-group> (<year>2000</year>) <article-title>Genus <italic><tp:taxon-name><tp:taxon-name-part taxon-name-part-type="genus">Buthus</tp:taxon-name-part></tp:taxon-name></italic> Leach, 1815.</article-title> In: <person-group><name name-style="western"><surname>Fet</surname><given-names>V</given-names></name><name name-style="western"><surname>Sissom</surname><given-names>WD</given-names></name><name name-style="western"><surname>Lowe</surname><given-names>G</given-names></name><name name-style="western"><surname>Braunwalder</surname><given-names>ME</given-names></name></person-group> (<role>Eds</role>) <issue-title>Catalog of the Scorpions of the World (1758-1998).</issue-title> <source>The New York Entomological Society, New York</source>, <fpage>91</fpage>–<lpage>97</lpage>.</mixed-citation></ref><ref id="B247"><mixed-citation xmlns:xlink="http://www.w3.org/1999/xlink" xlink:type="simple">
          <person-group><name name-style="western"><surname>Skutelsky</surname><given-names>O</given-names></name></person-group> (<year>1995</year>) <article-title>Flexibility in foraging tactics of <italic><tp:taxon-name><tp:taxon-name-part taxon-name-part-type="genus">Buthus</tp:taxon-name-part> <tp:taxon-name-part taxon-name-part-type="species">occitanus</tp:taxon-name-part></tp:taxon-name></italic> scorpions as a response to above-ground activity of termites.</article-title> <source>Journal of Arachnology</source> <volume>23</volume>: <fpage>46</fpage>–<lpage>47</lpage>.</mixed-citation></ref><ref id="B248"><mixed-citation xmlns:xlink="http://www.w3.org/1999/xlink" xlink:type="simple">
          <person-group><name name-style="western"><surname>Skutelsky</surname><given-names>O</given-names></name></person-group> (<year>1996</year>) <article-title>Predation risk and state-dependent foraging in scorpions: effects of moonlight on foraging in the scorpion <italic><tp:taxon-name><tp:taxon-name-part taxon-name-part-type="genus">Buthus</tp:taxon-name-part> <tp:taxon-name-part taxon-name-part-type="species">occitanus</tp:taxon-name-part></tp:taxon-name></italic>.</article-title> <source>Animal Behaviour</source> <volume>52</volume>: <fpage>49</fpage>–<lpage>57</lpage>. <ext-link xlink:type="simple" ext-link-type="doi" xlink:href="10.1006/anbe.1996.0151">https://doi.org/10.1006/anbe.1996.0151</ext-link></mixed-citation></ref><ref id="B143"><mixed-citation xmlns:xlink="http://www.w3.org/1999/xlink" xlink:type="simple">
          <person-group><name name-style="western"><surname>Levy</surname><given-names>G</given-names></name><name name-style="western"><surname>Amitai</surname><given-names>P</given-names></name></person-group> (<year>1980</year>) <source>Fauna Palaestina. <tp:taxon-name><tp:taxon-name-part taxon-name-part-type="class">Arachnida</tp:taxon-name-part></tp:taxon-name> I: <tp:taxon-name><tp:taxon-name-part taxon-name-part-type="order">Scorpiones</tp:taxon-name-part></tp:taxon-name>.</source> <publisher-name>The Israel Academy of Sciences an d Humanit es</publisher-name>, <publisher-loc>Jerusalem</publisher-loc>, <size units="page">172 pp</size>.</mixed-citation></ref><ref id="B125"><mixed-citation xmlns:xlink="http://www.w3.org/1999/xlink" xlink:type="simple">
          <person-group><name name-style="western"><surname>Kovařík</surname><given-names>F</given-names></name></person-group> (<year>2006</year>) <article-title>Review of Tunisian Species of the Genus <italic><tp:taxon-name><tp:taxon-name-part taxon-name-part-type="genus">Buthus</tp:taxon-name-part></tp:taxon-name></italic> with Descriptions of Two New Species and a Discussion of Ehrenberg’s Types (<tp:taxon-name><tp:taxon-name-part taxon-name-part-type="order">Scorpiones</tp:taxon-name-part></tp:taxon-name>: <tp:taxon-name><tp:taxon-name-part taxon-name-part-type="family">Buthidae</tp:taxon-name-part></tp:taxon-name>).</article-title> <source><tp:taxon-name><tp:taxon-name-part taxon-name-part-type="genus">Euscorpius</tp:taxon-name-part></tp:taxon-name></source> <volume>34</volume>: <fpage>1</fpage>–<lpage>16</lpage>. <ext-link xlink:type="simple" ext-link-type="uri" xlink:href="http://www.science.marshall.edu/fet/euscorpius/p2006_34.pdf">http://www.science.marshall.edu/fet/euscorpius/p2006_34.pdf</ext-link>.</mixed-citation></ref><ref id="B220"><mixed-citation xmlns:xlink="http://www.w3.org/1999/xlink" xlink:type="simple">
          <person-group><name name-style="western"><surname>Rossi</surname><given-names>A</given-names></name></person-group> (<year>2013</year>) <article-title>A new species of the genus <italic><tp:taxon-name><tp:taxon-name-part taxon-name-part-type="genus">Buthus</tp:taxon-name-part></tp:taxon-name></italic> Leach, 1815 from Egypt (<tp:taxon-name><tp:taxon-name-part taxon-name-part-type="order">Scorpiones</tp:taxon-name-part></tp:taxon-name>: <tp:taxon-name><tp:taxon-name-part taxon-name-part-type="family">Buthidae</tp:taxon-name-part></tp:taxon-name>).</article-title> <source>Rivista del Museo Civico di Scienze Naturali “Enrico Caffi”, Bergamo</source> <volume>26</volume>: <fpage>187</fpage>–<lpage>194</lpage>. <ext-link xlink:type="simple" ext-link-type="uri" xlink:href="http://www.museoscienzebergamo.it/web/images/stories/museo/Rivista_museo/26_volume/Rossi_2013_new_Buthus_from_Egypt.pdf">http://www.museoscienzebergamo.it/web/images/stories/museo/Rivista_museo/26_volume/Rossi_2013_new_Buthus_from_Egypt.pdf</ext-link> (October 9, 2013).</mixed-citation></ref><ref id="B290"><mixed-citation xmlns:xlink="http://www.w3.org/1999/xlink" xlink:type="simple">
          <person-group><name name-style="western"><surname>Vachon</surname><given-names>M</given-names></name></person-group> (<year>1966</year>) <article-title>Liste des scorpions connus en Egypte, Arabie, Israeli, Liban, Syrie, Jordanie, Turquie, Irak, Iran.</article-title> <source>Toxicon</source> <volume>4</volume>: <fpage>209</fpage>–<lpage>218</lpage>.</mixed-citation></ref><ref id="B25"><mixed-citation xmlns:xlink="http://www.w3.org/1999/xlink" xlink:type="simple">
          <person-group><name name-style="western"><surname>Bodenheimer</surname><given-names>FS</given-names></name></person-group> (<year>1937</year>) <source>Prodromus Faunae Palestinae. Essai sur les éléments zoogéographiques et historiques du sud-ouest du sous-règne paléarctique. Mémoires p.</source> <publisher-name>Imprimerie de l'Institut Français d'Archéologie Orientale</publisher-name>, <publisher-loc>Le Caire</publisher-loc>, <size units="page">286 pp</size>.</mixed-citation></ref></ref-list></tp:taxon-treatment>
