# Supplementary material for: Updated catalogue and taxonomic notes on the Old-World scorpion genus Buthus Leach, 1815 (Scorpiones, Buthidae)
Source: Zookeys. 2017 Jul 24;(686):15–84. doi: 10.3897/zookeys.686.12206 (PMC5672565; doi:10.3897/zookeys.686.12206)
Supplement: XML Treatment for Buthus kunti [file zookeys.686.12206-treatment31.xml]

<!DOCTYPE tp:taxon-treatment
  PUBLIC "-//TaxonX//DTD Taxonomic Treatment Publishing DTD v0 20100105//EN" "tax-treatment-NSO.dtd">
<tp:taxon-treatment xmlns:tp="http://www.plazi.org/taxpub"><tp:treatment-meta><kwd-group><label>Taxon classification</label><kwd><named-content xmlns:xlink="http://www.w3.org/1999/xlink" content-type="kingdom">Animalia</named-content></kwd><kwd><named-content xmlns:xlink="http://www.w3.org/1999/xlink" content-type="order">Scorpiones</named-content></kwd><kwd><named-content xmlns:xlink="http://www.w3.org/1999/xlink" content-type="family">Buthidae</named-content></kwd></kwd-group><mixed-citation publication-type="journal"><person-group><name><surname>Sousa</surname><given-names>Pedro</given-names></name><name><surname>Arnedo</surname><given-names>Miquel A.</given-names></name><name><surname>Harris</surname><given-names>D. James</given-names></name></person-group><article-title>Updated catalogue and taxonomic notes on the Old-World scorpion genus <italic><tp:taxon-name><tp:taxon-name-part taxon-name-part-type="genus" reg="Buthus">Buthus</tp:taxon-name-part></tp:taxon-name></italic> Leach, 1815 (<tp:taxon-name><tp:taxon-name-part taxon-name-part-type="order">Scorpiones</tp:taxon-name-part></tp:taxon-name>, <tp:taxon-name><tp:taxon-name-part taxon-name-part-type="family">Buthidae</tp:taxon-name-part></tp:taxon-name>)</article-title><source>Zookeys</source><day>24</day><month>7</month><year>2017</year><volume>2017</volume><issue>686</issue><fpage>15</fpage><lpage>84</lpage><pub-id pub-id-type="doi">10.3897/zookeys.686.12206</pub-id></mixed-citation></tp:treatment-meta><tp:nomenclature><label>30.</label><tp:taxon-name>
            <tp:taxon-name-part taxon-name-part-type="genus" reg="Buthus">Buthus</tp:taxon-name-part>
            <tp:taxon-name-part taxon-name-part-type="species" reg="kunti">kunti</tp:taxon-name-part>
            <object-id xmlns:xlink="http://www.w3.org/1999/xlink" content-type="zoobank" xlink:type="simple">http://zoobank.org/96DA8302-0891-4EF8-8D5B-DA8275325908</object-id>
            <object-id xmlns:xlink="http://www.w3.org/1999/xlink" xlink:type="simple">https://science.mnhn.fr/institution/mnhn/collection/rs/item/rs8892</object-id>
          </tp:taxon-name><tp:taxon-authority>Yağmur, Koç &amp; Lourenço, 2011</tp:taxon-authority><tp:nomenclature-citation-list><tp:nomenclature-citation><tp:taxon-name>
                <tp:taxon-name-part taxon-name-part-type="genus" reg="Buthus">Buthus</tp:taxon-name-part> <tp:taxon-name-part taxon-name-part-type="species" reg="kunti">kunti</tp:taxon-name-part></tp:taxon-name><comment>: Yağmur, Koç and Lourenço 2011: 29–33, fig. 1–12.</comment></tp:nomenclature-citation><tp:nomenclature-citation><tp:taxon-name>
                <tp:taxon-name-part taxon-name-part-type="genus" reg="Buthus">Buthus</tp:taxon-name-part> <tp:taxon-name-part taxon-name-part-type="species" reg="europaeus">europaeus</tp:taxon-name-part></tp:taxon-name><comment>(<abbrev xmlns:xlink="http://www.w3.org/1999/xlink" xlink:title="misidentification" id="ABBRID0EJJGK" xlink:type="simple">MIS</abbrev>): <xref ref-type="bibr" rid="B241">Simon 1879</xref>: 97.</comment></tp:nomenclature-citation><tp:nomenclature-citation><tp:taxon-name>
                  <tp:taxon-name-part taxon-name-part-type="genus" reg="Buthus">Buthus</tp:taxon-name-part> <tp:taxon-name-part taxon-name-part-type="species" reg="occitanus">occitanus</tp:taxon-name-part></tp:taxon-name><comment>
                 (<abbrev xmlns:xlink="http://www.w3.org/1999/xlink" xlink:title="misidentification" id="ABBRID0E6JGK" xlink:type="simple">MIS</abbrev>): <xref ref-type="bibr" rid="B128">Kraepelin 1891</xref> (part): 199. </comment></tp:nomenclature-citation><tp:nomenclature-citation><tp:taxon-name>
                <tp:taxon-name-part taxon-name-part-type="genus" reg="Buthus">Buthus</tp:taxon-name-part> <tp:taxon-name-part taxon-name-part-type="species" reg="sp">sp</tp:taxon-name-part></tp:taxon-name><comment>.: <xref ref-type="bibr" rid="B143">Levy and Amitai 1980</xref>: 21.</comment></tp:nomenclature-citation></tp:nomenclature-citation-list></tp:nomenclature><tp:treatment-sec sec-type="type material" id="SECID0EYKGK"><title>Type material.</title><p>1 F holotype (<abbrev xmlns:xlink="http://www.w3.org/1999/xlink" content-type="institution" xlink:title="Museum of the Turkish Arachnology Society, Ankara, Turkey" id="ABBRID0E5KGK" xlink:type="simple">MTAS</abbrev>), Rizokarpaso (Dipkarpaz) (<named-content xmlns:xlink="http://www.w3.org/1999/xlink" content-type="dwc:verbatimCoordinates" xlink:type="simple"><named-content content-type="geo-json" specific-use="{&#34;type&#34;:&#34;Point&#34;,&#34;coordinates&#34;:[34.423060,35.584720]}" id="NCID0EGLGK" xlink:type="simple">35.58472°, 34.42306°</named-content></named-content>), Karpaz Region, Cyprus. Paratypes: 1 M <abbrev xmlns:xlink="http://www.w3.org/1999/xlink" xlink:title="juvenile or juveniles" id="ABBRID0ELLGK" xlink:type="simple">juv</abbrev>. (<abbrev xmlns:xlink="http://www.w3.org/1999/xlink" content-type="institution" xlink:title="Museum of the Turkish Arachnology Society, Ankara, Turkey" id="ABBRID0EPLGK" xlink:type="simple">MTAS</abbrev>), Zafer. 1 M <abbrev xmlns:xlink="http://www.w3.org/1999/xlink" xlink:title="juvenile or juveniles" id="ABBRID0EULGK" xlink:type="simple">juv</abbrev>. (<named-content xmlns:xlink="http://www.w3.org/1999/xlink" content-type="dwc:institutional_code" xlink:type="simple">MNHN</named-content> N° RS8892), Güzelyurt.</p></tp:treatment-sec><tp:treatment-sec sec-type="distribution" id="SECID0E4LGK"><title>Distribution.</title><p>the species is only known from the northern portion of Cyprus.</p></tp:treatment-sec><tp:treatment-sec sec-type="remarks" id="SECID0ECMGK"><title>Remarks.</title><p>according to Yağmur, Koç and Lourenço (2011), this species is rare in the island.</p></tp:treatment-sec><ref-list><ref id="B241"><mixed-citation xmlns:xlink="http://www.w3.org/1999/xlink" xlink:type="simple">
          <person-group><name name-style="western"><surname>Simon</surname><given-names>E</given-names></name></person-group> (<year>1879</year>) 3e Ordre. <tp:taxon-name><tp:taxon-name-part taxon-name-part-type="order">Scorpiones</tp:taxon-name-part></tp:taxon-name> Thorell. In: Les Arachnides de France. VII. Les ordes des Chernetes, <tp:taxon-name><tp:taxon-name-part taxon-name-part-type="order">Scorpiones</tp:taxon-name-part></tp:taxon-name> et <tp:taxon-name><tp:taxon-name-part taxon-name-part-type="order">Opiliones</tp:taxon-name-part></tp:taxon-name>. Librairie Encyclopédique de Roret, Paris, 79–115.</mixed-citation></ref><ref id="B128"><mixed-citation xmlns:xlink="http://www.w3.org/1999/xlink" xlink:type="simple">
          <person-group><name name-style="western"><surname>Kraepelin</surname><given-names>K</given-names></name></person-group> (<year>1891</year>) <article-title>Revision der Skorpione. I. Die familie der <tp:taxon-name><tp:taxon-name-part taxon-name-part-type="family">Androctonidae</tp:taxon-name-part></tp:taxon-name>.</article-title> <source>Jahrbuch der Hamburgischen wissenschaftlichen Anstalten</source> <volume>8</volume>: <fpage>143</fpage>–<lpage>286</lpage>.</mixed-citation></ref><ref id="B143"><mixed-citation xmlns:xlink="http://www.w3.org/1999/xlink" xlink:type="simple">
          <person-group><name name-style="western"><surname>Levy</surname><given-names>G</given-names></name><name name-style="western"><surname>Amitai</surname><given-names>P</given-names></name></person-group> (<year>1980</year>) <source>Fauna Palaestina. <tp:taxon-name><tp:taxon-name-part taxon-name-part-type="class">Arachnida</tp:taxon-name-part></tp:taxon-name> I: <tp:taxon-name><tp:taxon-name-part taxon-name-part-type="order">Scorpiones</tp:taxon-name-part></tp:taxon-name>.</source> <publisher-name>The Israel Academy of Sciences an d Humanit es</publisher-name>, <publisher-loc>Jerusalem</publisher-loc>, <size units="page">172 pp</size>.</mixed-citation></ref></ref-list></tp:taxon-treatment>
