# Supplementary material for: Updated catalogue and taxonomic notes on the Old-World scorpion genus Buthus Leach, 1815 (Scorpiones, Buthidae)
Source: Zookeys. 2017 Jul 24;(686):15–84. doi: 10.3897/zookeys.686.12206 (PMC5672565; doi:10.3897/zookeys.686.12206)
Supplement: XML Treatment for Buthus lienhardi [file zookeys.686.12206-treatment33.xml]

<!DOCTYPE tp:taxon-treatment
  PUBLIC "-//TaxonX//DTD Taxonomic Treatment Publishing DTD v0 20100105//EN" "tax-treatment-NSO.dtd">
<tp:taxon-treatment xmlns:tp="http://www.plazi.org/taxpub"><tp:treatment-meta><kwd-group><label>Taxon classification</label><kwd><named-content xmlns:xlink="http://www.w3.org/1999/xlink" content-type="kingdom">Animalia</named-content></kwd><kwd><named-content xmlns:xlink="http://www.w3.org/1999/xlink" content-type="order">Scorpiones</named-content></kwd><kwd><named-content xmlns:xlink="http://www.w3.org/1999/xlink" content-type="family">Buthidae</named-content></kwd></kwd-group><mixed-citation publication-type="journal"><person-group><name><surname>Sousa</surname><given-names>Pedro</given-names></name><name><surname>Arnedo</surname><given-names>Miquel A.</given-names></name><name><surname>Harris</surname><given-names>D. James</given-names></name></person-group><article-title>Updated catalogue and taxonomic notes on the Old-World scorpion genus <italic><tp:taxon-name><tp:taxon-name-part taxon-name-part-type="genus" reg="Buthus">Buthus</tp:taxon-name-part></tp:taxon-name></italic> Leach, 1815 (<tp:taxon-name><tp:taxon-name-part taxon-name-part-type="order">Scorpiones</tp:taxon-name-part></tp:taxon-name>, <tp:taxon-name><tp:taxon-name-part taxon-name-part-type="family">Buthidae</tp:taxon-name-part></tp:taxon-name>)</article-title><source>Zookeys</source><day>24</day><month>7</month><year>2017</year><volume>2017</volume><issue>686</issue><fpage>15</fpage><lpage>84</lpage><pub-id pub-id-type="doi">10.3897/zookeys.686.12206</pub-id></mixed-citation></tp:treatment-meta><tp:nomenclature><label>32.</label><tp:taxon-name>
            <tp:taxon-name-part taxon-name-part-type="genus" reg="Buthus">Buthus</tp:taxon-name-part>
            <tp:taxon-name-part taxon-name-part-type="species" reg="lienhardi">lienhardi</tp:taxon-name-part>
          </tp:taxon-name><tp:taxon-authority>Lourenço, 2003</tp:taxon-authority><tp:nomenclature-citation-list><tp:nomenclature-citation><tp:taxon-name>
                <tp:taxon-name-part taxon-name-part-type="genus" reg="Buthus">Buthus</tp:taxon-name-part> <tp:taxon-name-part taxon-name-part-type="species" reg="lienhardi">lienhardi</tp:taxon-name-part></tp:taxon-name><comment>: <xref ref-type="bibr" rid="B151">Lourenço 2003</xref>: 899–902, fig. 62–69; <xref ref-type="bibr" rid="B254">Stockmann and Ythier 2010</xref>: 362–363; <xref ref-type="bibr" rid="B262">Touloun and Boumezzough 2011a</xref>: 186; <xref ref-type="bibr" rid="B261">Touloun 2012</xref>: 37, fig.5C; <xref ref-type="bibr" rid="B1">Aboumaâd et al. 2014</xref>: 6.</comment></tp:nomenclature-citation><tp:nomenclature-citation><tp:taxon-name>
                  <tp:taxon-name-part taxon-name-part-type="genus" reg="Buthus">Buthus</tp:taxon-name-part> <tp:taxon-name-part taxon-name-part-type="species" reg="occitanus">occitanus</tp:taxon-name-part> <tp:taxon-name-part taxon-name-part-type="subspecies" reg="tunetatus">tunetatus</tp:taxon-name-part> <tp:taxon-name-part taxon-name-part-type="variety" reg="lepineyi">Lepineyi</tp:taxon-name-part></tp:taxon-name><comment>: Vachon 1949: 353–359, fig. 393–400; <xref ref-type="bibr" rid="B283">Vachon 1952a</xref>: 281–286, fig. 393–400; </comment></tp:nomenclature-citation><tp:nomenclature-citation><tp:taxon-name>
                  <tp:taxon-name-part taxon-name-part-type="genus" reg="Buthus">Buthus</tp:taxon-name-part> <tp:taxon-name-part taxon-name-part-type="species" reg="occitanus">occitanus</tp:taxon-name-part> <tp:taxon-name-part taxon-name-part-type="subspecies" reg="tunetatus">tunetatus</tp:taxon-name-part> <tp:taxon-name-part taxon-name-part-type="variety" reg="lepineyi">lepineyi</tp:taxon-name-part></tp:taxon-name><comment>: <xref ref-type="bibr" rid="B176">Malhomme 1954</xref>: 29–30; Le Corroller 1967: 63; Peréz 1974: 22; <xref ref-type="bibr" rid="B267">Touloun et al. 1999</xref>: 1; <xref ref-type="bibr" rid="B268">Touloun et al. 2001</xref>: 2; <xref ref-type="bibr" rid="B261">Touloun 2012</xref>: 37. </comment></tp:nomenclature-citation><tp:nomenclature-citation><tp:taxon-name>
                <tp:taxon-name-part taxon-name-part-type="genus" reg="Buthus">Buthus</tp:taxon-name-part> <tp:taxon-name-part taxon-name-part-type="species" reg="occitanus">occitanus</tp:taxon-name-part> <tp:taxon-name-part taxon-name-part-type="subspecies" reg="tunetatus">tunetatus</tp:taxon-name-part></tp:taxon-name><comment>(<abbrev xmlns:xlink="http://www.w3.org/1999/xlink" xlink:title="misidentification" id="ABBRID0EETGK" xlink:type="simple">MIS</abbrev>): <xref ref-type="bibr" rid="B261">Touloun 2012</xref>: 104, 108.</comment></tp:nomenclature-citation></tp:nomenclature-citation-list></tp:nomenclature><tp:treatment-sec sec-type="type material" id="SECID0EMTGK"><title>Type material.</title><p>1 M holotype (<named-content xmlns:xlink="http://www.w3.org/1999/xlink" content-type="dwc:institutional_code" xlink:type="simple">MHNG</named-content>), Oukaimeden (approx. <named-content xmlns:xlink="http://www.w3.org/1999/xlink" content-type="dwc:verbatimCoordinates" xlink:type="simple"><named-content content-type="geo-json" specific-use="{&#34;type&#34;:&#34;Point&#34;,&#34;coordinates&#34;:[-7.861000,31.201000]}" id="NCID0E1TGK" xlink:type="simple">31.201°, -7.861°</named-content></named-content>), Marrakech, Morocco. Paratypes: 1 F, 2 <abbrev xmlns:xlink="http://www.w3.org/1999/xlink" xlink:title="juvenile or juveniles" id="ABBRID0E6TGK" xlink:type="simple">juv</abbrev>. (<named-content xmlns:xlink="http://www.w3.org/1999/xlink" content-type="dwc:institutional_code" xlink:type="simple">MHNG</named-content>), same locality.</p></tp:treatment-sec><tp:treatment-sec sec-type="distribution" id="SECID0EIUGK"><title>Distribution.</title><p>the species is known from a wide range across the High-Atlas Mountains.</p></tp:treatment-sec><tp:treatment-sec sec-type="remarks" id="SECID0ENUGK"><title>Remarks.</title><p>Vachon (1949) infrasubspecific name is not available as explained previously.</p></tp:treatment-sec><ref-list><ref id="B151"><mixed-citation xmlns:xlink="http://www.w3.org/1999/xlink" xlink:type="simple">
          <person-group><name name-style="western"><surname>Lourenço</surname><given-names>WR</given-names></name></person-group> (<year>2003</year>) <article-title>Compléments à la faune de scorpions (<tp:taxon-name><tp:taxon-name-part taxon-name-part-type="class">Arachnida</tp:taxon-name-part></tp:taxon-name>) de l'Afrique du Nord, avec des considérations sur le genre <italic><tp:taxon-name><tp:taxon-name-part taxon-name-part-type="genus">Buthus</tp:taxon-name-part></tp:taxon-name></italic> Leach, 1815.</article-title> <source>Revue Suisse de Zoologie</source> <volume>110</volume>: <fpage>875</fpage>–<lpage>912</lpage>.</mixed-citation></ref><ref id="B254"><mixed-citation xmlns:xlink="http://www.w3.org/1999/xlink" xlink:type="simple">
          <person-group><name name-style="western"><surname>Stockmann</surname><given-names>R</given-names></name><name name-style="western"><surname>Ythier</surname><given-names>É</given-names></name></person-group> (<year>2010</year>) <source>Scorpions of the World. N.A.</source> <publisher-name>P Editions</publisher-name>, <publisher-loc>Rodez</publisher-loc>, <size units="page">572 pp</size>. <ext-link xlink:type="simple" ext-link-type="uri" xlink:href="http://www.napeditions.com/en/scorpions/20-scorpions-du-monde.html#idTab2">http://www.napeditions.com/en/scorpions/20-scorpions-du-monde.html#idTab2</ext-link>.</mixed-citation></ref><ref id="B262"><mixed-citation xmlns:xlink="http://www.w3.org/1999/xlink" xlink:type="simple">
          <person-group><name name-style="western"><surname>Touloun</surname><given-names>O</given-names></name><name name-style="western"><surname>Boumezzough</surname><given-names>A</given-names></name></person-group> (<year>2011a</year>) <article-title>1 Une nouvelle espèce du genre <italic><tp:taxon-name><tp:taxon-name-part taxon-name-part-type="genus">Buthus</tp:taxon-name-part></tp:taxon-name></italic> Leach, 1815 (<tp:taxon-name><tp:taxon-name-part taxon-name-part-type="order">Scorpiones</tp:taxon-name-part></tp:taxon-name>: <tp:taxon-name><tp:taxon-name-part taxon-name-part-type="family">Buthidae</tp:taxon-name-part></tp:taxon-name>) du Maroc.</article-title> <source>Boletín de la Sociedad Entomológica Aragonesa</source> <volume>48</volume>: <fpage>183</fpage>–<lpage>187</lpage>. <ext-link xlink:type="simple" ext-link-type="uri" xlink:href="http://www.sea-entomologia.org/PDF/BSEA48ARACNO/B48183.pdf">http://www.sea-entomologia.org/PDF/BSEA48ARACNO/B48183.pdf</ext-link>.</mixed-citation></ref><ref id="B261"><mixed-citation xmlns:xlink="http://www.w3.org/1999/xlink" xlink:type="simple">
          <person-group><name name-style="western"><surname>Touloun</surname><given-names>O</given-names></name></person-group> (<year>2012</year>) Chapitre III. Ecologie et repartition de la scorpiofaune du Sud Ouest Marocain. In: Les peuplements de scorpions du sud ouest marocain: Ecologie, Biogéographie et Epidémiologie des envenimations. Éditions universitaires européennes, Saarbrücken, 30–82.</mixed-citation></ref><ref id="B1"><mixed-citation xmlns:xlink="http://www.w3.org/1999/xlink" xlink:type="simple">
          <person-group><name name-style="western"><surname>Aboumaâd</surname><given-names>B</given-names></name><name name-style="western"><surname>Iba</surname><given-names>N</given-names></name><name name-style="western"><surname>Dersi</surname><given-names>N</given-names></name></person-group> (<year>2014</year>) <article-title>L'envenimation scorpionique au Maroc: scorpions du genre <italic><tp:taxon-name><tp:taxon-name-part taxon-name-part-type="genus">Androctonus</tp:taxon-name-part></tp:taxon-name></italic>, <italic><tp:taxon-name><tp:taxon-name-part taxon-name-part-type="genus">Buthus</tp:taxon-name-part></tp:taxon-name></italic> et <italic><tp:taxon-name><tp:taxon-name-part taxon-name-part-type="genus">Hottentota</tp:taxon-name-part></tp:taxon-name></italic>.</article-title> <source>Bulletin de la Société de pathologie exotique</source> <volume>107</volume>: <fpage>1</fpage>–<lpage>9</lpage>. <ext-link xlink:type="simple" ext-link-type="doi" xlink:href="10.1007/s13149-014-0332-7">https://doi.org/10.1007/s13149-014-0332-7</ext-link></mixed-citation></ref><ref id="B283"><mixed-citation xmlns:xlink="http://www.w3.org/1999/xlink" xlink:type="simple">
          <person-group><name name-style="western"><surname>Vachon</surname><given-names>M</given-names></name></person-group> (<year>1952a</year>) <source>Études sur les scorpions. (published 1948–1951 in Archives de l'Institut Pasteur d'Algérie, 1948, 26: 25–90, 162–208, 288–316, 441–481; 1949, 27: 66–100, 134–169, 281–288, 334–396; 1950, 28: 152–216, 382–413; 1951, 29: 46–104).</source> <publisher-name>Institut Pasteur d'Algérie</publisher-name>, <publisher-loc>Alger</publisher-loc>, <size units="page">482 pp</size>. <ext-link xlink:type="simple" ext-link-type="uri" xlink:href="https://www.ntnu.no/ub/scorpion-files/vachon.php">https://www.ntnu.no/ub/scorpion-files/vachon.php</ext-link>.</mixed-citation></ref><ref id="B176"><mixed-citation xmlns:xlink="http://www.w3.org/1999/xlink" xlink:type="simple">
          <person-group><name name-style="western"><surname>Malhomme</surname><given-names>J</given-names></name></person-group> (<year>1954</year>) <article-title>Aperçu sur la distribution des scorpions de la région de Marrakech.</article-title> <source>Bulletin de la Société des Sciences Naturelles et Physiques du Maroc</source> <volume>34</volume>: <fpage>25</fpage>–<lpage>30</lpage>.</mixed-citation></ref><ref id="B267"><mixed-citation xmlns:xlink="http://www.w3.org/1999/xlink" xlink:type="simple">
        <person-group><name name-style="western"><surname>Touloun</surname><given-names>O</given-names></name><name name-style="western"><surname>Slimani</surname><given-names>T</given-names></name><name name-style="western"><surname>Boumezzough</surname><given-names>A</given-names></name></person-group> (<year>1999</year>) <article-title>Decouverte au Maroc de <tp:taxon-name><tp:taxon-name-part taxon-name-part-type="genus">Buthus</tp:taxon-name-part> <tp:taxon-name-part taxon-name-part-type="species">occitanus</tp:taxon-name-part> <tp:taxon-name-part taxon-name-part-type="subspecies">tunetanus</tp:taxon-name-part></tp:taxon-name> var. <tp:taxon-name><tp:taxon-name-part taxon-name-part-type="variety">neeli</tp:taxon-name-part></tp:taxon-name> Gysin, 1969 (<tp:taxon-name><tp:taxon-name-part taxon-name-part-type="order">Scorpiones</tp:taxon-name-part></tp:taxon-name>, <tp:taxon-name><tp:taxon-name-part taxon-name-part-type="family">Buthidae</tp:taxon-name-part></tp:taxon-name>).</article-title> <source>Arachnides</source> <volume>41</volume>: <fpage>28</fpage>–<lpage>30</lpage>.</mixed-citation></ref><ref id="B268"><mixed-citation xmlns:xlink="http://www.w3.org/1999/xlink" xlink:type="simple">
          <person-group><name name-style="western"><surname>Touloun</surname><given-names>O</given-names></name><name name-style="western"><surname>Slimani</surname><given-names>T</given-names></name><name name-style="western"><surname>Boumezzough</surname><given-names>A</given-names></name></person-group> (<year>2001</year>) <article-title>Epidemiological survey of scorpion envenomation in southwestern Morocco.</article-title> <source>Journal of Venomous Animals and Toxins</source> <volume>7</volume>: <fpage>1</fpage>–<lpage>9</lpage>. <ext-link xlink:type="simple" ext-link-type="doi" xlink:href="10.1590/S0104-79302001000200006">https://doi.org/10.1590/S0104-79302001000200006</ext-link></mixed-citation></ref></ref-list></tp:taxon-treatment>
