# Supplementary material for: Updated catalogue and taxonomic notes on the Old-World scorpion genus Buthus Leach, 1815 (Scorpiones, Buthidae)
Source: Zookeys. 2017 Jul 24;(686):15–84. doi: 10.3897/zookeys.686.12206 (PMC5672565; doi:10.3897/zookeys.686.12206)
Supplement: XML Treatment for Buthus nigrovesiculosus [file zookeys.686.12206-treatment40.xml]

<!DOCTYPE tp:taxon-treatment
  PUBLIC "-//TaxonX//DTD Taxonomic Treatment Publishing DTD v0 20100105//EN" "tax-treatment-NSO.dtd">
<tp:taxon-treatment xmlns:tp="http://www.plazi.org/taxpub"><tp:treatment-meta><kwd-group><label>Taxon classification</label><kwd><named-content xmlns:xlink="http://www.w3.org/1999/xlink" content-type="kingdom">Animalia</named-content></kwd><kwd><named-content xmlns:xlink="http://www.w3.org/1999/xlink" content-type="order">Scorpiones</named-content></kwd><kwd><named-content xmlns:xlink="http://www.w3.org/1999/xlink" content-type="family">Buthidae</named-content></kwd></kwd-group><mixed-citation publication-type="journal"><person-group><name><surname>Sousa</surname><given-names>Pedro</given-names></name><name><surname>Arnedo</surname><given-names>Miquel A.</given-names></name><name><surname>Harris</surname><given-names>D. James</given-names></name></person-group><article-title>Updated catalogue and taxonomic notes on the Old-World scorpion genus <italic><tp:taxon-name><tp:taxon-name-part taxon-name-part-type="genus" reg="Buthus">Buthus</tp:taxon-name-part></tp:taxon-name></italic> Leach, 1815 (<tp:taxon-name><tp:taxon-name-part taxon-name-part-type="order">Scorpiones</tp:taxon-name-part></tp:taxon-name>, <tp:taxon-name><tp:taxon-name-part taxon-name-part-type="family">Buthidae</tp:taxon-name-part></tp:taxon-name>)</article-title><source>Zookeys</source><day>24</day><month>7</month><year>2017</year><volume>2017</volume><issue>686</issue><fpage>15</fpage><lpage>84</lpage><pub-id pub-id-type="doi">10.3897/zookeys.686.12206</pub-id></mixed-citation></tp:treatment-meta><tp:nomenclature><label>39.</label><tp:taxon-name>
            <tp:taxon-name-part taxon-name-part-type="genus" reg="Buthus">Buthus</tp:taxon-name-part>
            <tp:taxon-name-part taxon-name-part-type="species" reg="nigrovesiculosus">nigrovesiculosus</tp:taxon-name-part>
          </tp:taxon-name><tp:taxon-authority>Hirst, 1925</tp:taxon-authority><tp:taxon-status xmlns:xlink="http://www.w3.org/1999/xlink" xlink:type="simple">stat. n.</tp:taxon-status><tp:nomenclature-citation-list><tp:nomenclature-citation><tp:taxon-name>
                <tp:taxon-name-part taxon-name-part-type="genus" reg="Buthus">Buthus</tp:taxon-name-part> <tp:taxon-name-part taxon-name-part-type="species" reg="europaeus">europaeus</tp:taxon-name-part> <tp:taxon-name-part taxon-name-part-type="subspecies" reg="nigrovesiculosus">nigrovesiculosus</tp:taxon-name-part></tp:taxon-name><comment>: <xref ref-type="bibr" rid="B93">Hirst 1925</xref>: 416.</comment></tp:nomenclature-citation><tp:nomenclature-citation><tp:taxon-name>
                <tp:taxon-name-part taxon-name-part-type="genus" reg="Buthus">Buthus</tp:taxon-name-part> <tp:taxon-name-part taxon-name-part-type="species" reg="occitanus">occitanus</tp:taxon-name-part> <tp:taxon-name-part taxon-name-part-type="subspecies" reg="nigrovesiculosus">nigrovesiculosus</tp:taxon-name-part></tp:taxon-name><comment>: <xref ref-type="bibr" rid="B202">Pérez 1974</xref>: 22; <xref ref-type="bibr" rid="B67">Fet and Lowe 2000</xref>: 96.</comment></tp:nomenclature-citation></tp:nomenclature-citation-list></tp:nomenclature><tp:treatment-sec sec-type="type material" id="SECID0EKZHK"><title>Type material.</title><p>1 M (adult?), 1 <abbrev xmlns:xlink="http://www.w3.org/1999/xlink" xlink:title="juvenile or juveniles" id="ABBRID0EQZHK" xlink:type="simple">juv</abbrev>., syntypes (<named-content xmlns:xlink="http://www.w3.org/1999/xlink" content-type="dwc:institutional_code" xlink:type="simple">NHMUK</named-content>), Boste (approx. <named-content xmlns:xlink="http://www.w3.org/1999/xlink" content-type="dwc:verbatimCoordinates" xlink:type="simple"><named-content content-type="geo-json" specific-use="{&#34;type&#34;:&#34;Point&#34;,&#34;coordinates&#34;:[-15.680000,23.790000]}" id="NCID0E3ZHK" xlink:type="simple">23.79°, -15.68°</named-content></named-content>), Rio de Oro (Western Sahara), now Morocco.</p></tp:treatment-sec><tp:treatment-sec sec-type="distribution" id="SECID0EB1HK"><title>Distribution.</title><p>known only from the type locality.</p></tp:treatment-sec><tp:treatment-sec sec-type="remarks" id="SECID0EG1HK"><title>Remarks.</title><p>Hirst identified this North African species as a subspecies of <italic><tp:taxon-name><tp:taxon-name-part taxon-name-part-type="genus" reg="Buthus">B.</tp:taxon-name-part> <tp:taxon-name-part taxon-name-part-type="species" reg="occitanus">occitanus</tp:taxon-name-part></tp:taxon-name></italic>, but as currently circumscribed, <italic><tp:taxon-name><tp:taxon-name-part taxon-name-part-type="genus" reg="Buthus">B.</tp:taxon-name-part> <tp:taxon-name-part taxon-name-part-type="species" reg="occitanus">occitanus</tp:taxon-name-part></tp:taxon-name></italic> does not occur in North Africa (<xref ref-type="bibr" rid="B77">Gantenbein and Largiadèr 2003</xref>, <xref ref-type="bibr" rid="B251">Sousa et al. 2012</xref>). The original description of <italic><tp:taxon-name><tp:taxon-name-part taxon-name-part-type="genus" reg="Buthus">B.</tp:taxon-name-part> <tp:taxon-name-part taxon-name-part-type="species" reg="nigrovesiculosus">nigrovesiculosus</tp:taxon-name-part></tp:taxon-name></italic> suggests morphological similarities to <italic><tp:taxon-name><tp:taxon-name-part taxon-name-part-type="genus" reg="Buthus">B.</tp:taxon-name-part> <tp:taxon-name-part taxon-name-part-type="species" reg="draa">draa</tp:taxon-name-part></tp:taxon-name></italic> and <italic><tp:taxon-name><tp:taxon-name-part taxon-name-part-type="genus" reg="Buthus">B.</tp:taxon-name-part> <tp:taxon-name-part taxon-name-part-type="species" reg="tassili">tassili</tp:taxon-name-part></tp:taxon-name></italic> Lourenço, 2002. These three species have a dark, almost black, fifth segment of the metasoma (Fig. <xref ref-type="fig" rid="F14">14</xref> and <xref ref-type="fig" rid="F15">15A</xref>, less clear in the male type, obvious in the juvenile, syntypes in the <named-content xmlns:xlink="http://www.w3.org/1999/xlink" content-type="dwc:institutional_code" xlink:type="simple">NHMUK</named-content>). Males of these three species also show slender pedipalp chelae. The type series of <italic><tp:taxon-name><tp:taxon-name-part taxon-name-part-type="genus" reg="Buthus">B.</tp:taxon-name-part> <tp:taxon-name-part taxon-name-part-type="species" reg="nigrovesiculosus">nigrovesiculosus</tp:taxon-name-part></tp:taxon-name></italic> includes only two animals, and more material is necessary to correctly evaluate the relationship between these three species. Nevertheless the males of <italic><tp:taxon-name><tp:taxon-name-part taxon-name-part-type="genus" reg="Buthus">B.</tp:taxon-name-part> <tp:taxon-name-part taxon-name-part-type="species" reg="nigrovesiculosus">nigrovesiculosus</tp:taxon-name-part></tp:taxon-name></italic> can be distinguished from males of the other two species by a higher pectinal tooth count (Fig. <xref ref-type="fig" rid="F10">10</xref> and <xref ref-type="fig" rid="F15">15B</xref>, 36 versus &lt;32 in the other two species), and from <italic><tp:taxon-name><tp:taxon-name-part taxon-name-part-type="genus" reg="Buthus">B.</tp:taxon-name-part> <tp:taxon-name-part taxon-name-part-type="species" reg="tassili">tassili</tp:taxon-name-part></tp:taxon-name></italic> by having a squared first metasomal segment.</p><fig id="F14" position="float" orientation="portrait"><label>Figure 14.</label><caption><p>Photo of the syntypes of <italic><tp:taxon-name><tp:taxon-name-part taxon-name-part-type="genus" reg="Buthus">B.</tp:taxon-name-part> <tp:taxon-name-part taxon-name-part-type="species" reg="nigrovesiculosus">nigrovesiculosus</tp:taxon-name-part></tp:taxon-name></italic> (<named-content xmlns:xlink="http://www.w3.org/1999/xlink" content-type="dwc:institutional_code" xlink:type="simple">NHMUK</named-content>). Photo by Sérgio Henriques.</p></caption><graphic xmlns:xlink="http://www.w3.org/1999/xlink" xlink:href="zookeys-686-015-g014.jpg" position="float" orientation="portrait" xlink:type="simple" id="oo_146316.jpg"/></fig><fig id="F15" position="float" orientation="portrait"><label>Figure 15.</label><caption><p>Detailed morphology of the larger syntype of <italic><tp:taxon-name><tp:taxon-name-part taxon-name-part-type="genus" reg="Buthus">B.</tp:taxon-name-part> <tp:taxon-name-part taxon-name-part-type="species" reg="nigrovesiculosus">nigrovesiculosus</tp:taxon-name-part></tp:taxon-name></italic> (<named-content xmlns:xlink="http://www.w3.org/1999/xlink" content-type="dwc:institutional_code" xlink:type="simple">NHMUK</named-content>) <bold>A</bold> Lateral view of the telson and two terminal segments of the metasoma <bold>B</bold> Ventral view of the mesosoma, with pectines clearly visible <bold>C</bold> External lateral view of the terminal half of the right pedipalp che-la. All photos by Sérgio Henriques.</p></caption><graphic xmlns:xlink="http://www.w3.org/1999/xlink" xlink:href="zookeys-686-015-g015.jpg" position="float" orientation="portrait" xlink:type="simple" id="oo_146317.jpg"/></fig></tp:treatment-sec><tp:treatment-sec><!--Section generated to contain objects referenced in tp:taxon-treatment.--><fig id="F10" position="float" orientation="portrait"><label>Figure 10.</label><caption><p>Graphical representation of the variation in pectinal teeth number of <italic><tp:taxon-name><tp:taxon-name-part taxon-name-part-type="genus" reg="Buthus">Buthus</tp:taxon-name-part></tp:taxon-name></italic> species arranged by geographical areas to facilitate comparison. All known <tp:taxon-name><tp:taxon-name-part taxon-name-part-type="genus" reg="Buthus">Buthus</tp:taxon-name-part></tp:taxon-name> species are represented, although female and male are ordered independently, from smaller to largest. ª Species for which the bibliographic ranges are conflicting.</p></caption><graphic xmlns:xlink="http://www.w3.org/1999/xlink" xlink:href="zookeys-686-015-g010.jpg" position="float" orientation="portrait" xlink:type="simple" id="oo_146312.jpg"/></fig></tp:treatment-sec><ref-list><ref id="B93"><mixed-citation xmlns:xlink="http://www.w3.org/1999/xlink" xlink:type="simple">
          <person-group><name name-style="western"><surname>Hirst</surname><given-names>S</given-names></name></person-group> (<year>1925</year>) <article-title>XLIII.—On some scorpions from Morocco, with the description of a new genus and species.</article-title> <source>Annals and Magazine of Natural History</source> <volume>15</volume>: <fpage>414</fpage>–<lpage>416</lpage>. <ext-link xlink:type="simple" ext-link-type="doi" xlink:href="10.1080/00222932508633222">https://doi.org/10.1080/00222932508633222</ext-link></mixed-citation></ref><ref id="B202"><mixed-citation xmlns:xlink="http://www.w3.org/1999/xlink" xlink:type="simple">
          <person-group><name name-style="western"><surname>Pérez</surname><given-names>S</given-names></name></person-group> (<year>1974</year>) <article-title>Un inventario preliminar de los escorpiones de la region Paleartica y claves para la identification de los generos de la region Paleartica Occidental.</article-title> <source>Cátedra de Artrópodos</source> <volume>7</volume>: <fpage>1</fpage>–<lpage>45</lpage>.</mixed-citation></ref><ref id="B67"><mixed-citation xmlns:xlink="http://www.w3.org/1999/xlink" xlink:type="simple">
          <person-group><name name-style="western"><surname>Fet</surname><given-names>V</given-names></name><name name-style="western"><surname>Lowe</surname><given-names>G</given-names></name></person-group> (<year>2000</year>) <article-title>Genus <italic><tp:taxon-name><tp:taxon-name-part taxon-name-part-type="genus">Buthus</tp:taxon-name-part></tp:taxon-name></italic> Leach, 1815.</article-title> In: <person-group><name name-style="western"><surname>Fet</surname><given-names>V</given-names></name><name name-style="western"><surname>Sissom</surname><given-names>WD</given-names></name><name name-style="western"><surname>Lowe</surname><given-names>G</given-names></name><name name-style="western"><surname>Braunwalder</surname><given-names>ME</given-names></name></person-group> (<role>Eds</role>) <issue-title>Catalog of the Scorpions of the World (1758-1998).</issue-title> <source>The New York Entomological Society, New York</source>, <fpage>91</fpage>–<lpage>97</lpage>.</mixed-citation></ref><ref id="B77"><mixed-citation xmlns:xlink="http://www.w3.org/1999/xlink" xlink:type="simple">
          <person-group><name name-style="western"><surname>Gantenbein</surname><given-names>B</given-names></name><name name-style="western"><surname>Largiadèr</surname><given-names>CR</given-names></name></person-group> (<year>2003</year>) <article-title>The phylogeographic importance of the Strait of Gibraltar as a gene flow barrier in terrestrial arthropods: a case study with the scorpion <italic><tp:taxon-name><tp:taxon-name-part taxon-name-part-type="genus">Buthus</tp:taxon-name-part> <tp:taxon-name-part taxon-name-part-type="species">occitanus</tp:taxon-name-part></tp:taxon-name></italic> as model organism.</article-title> <source>Molecular Phylogenetics and Evolution</source> <volume>28</volume>: <fpage>119</fpage>–<lpage>130</lpage>. <ext-link xlink:type="simple" ext-link-type="doi" xlink:href="10.1016/S1055-7903(03)00031-9">https://doi.org/10.1016/S1055-7903(03)00031-9</ext-link></mixed-citation></ref><ref id="B251"><mixed-citation xmlns:xlink="http://www.w3.org/1999/xlink" xlink:type="simple">
          <person-group><name name-style="western"><surname>Sousa</surname><given-names>P</given-names></name><name name-style="western"><surname>Harris</surname><given-names>DJ</given-names></name><name name-style="western"><surname>Froufe</surname><given-names>E</given-names></name><name name-style="western"><surname>van der Meijden</surname><given-names>A</given-names></name></person-group> (<year>2012</year>) <article-title>Phylogeographic patterns of <italic><tp:taxon-name><tp:taxon-name-part taxon-name-part-type="genus">Buthus</tp:taxon-name-part></tp:taxon-name></italic> scorpions (<tp:taxon-name><tp:taxon-name-part taxon-name-part-type="order">Scorpiones</tp:taxon-name-part></tp:taxon-name>: <tp:taxon-name><tp:taxon-name-part taxon-name-part-type="family">Buthidae</tp:taxon-name-part></tp:taxon-name>) in the Maghreb and South-Western Europe based on CO1 mtDNA sequences.</article-title> <source>Journal of Zoology</source> <volume>288</volume>: <fpage>66</fpage>–<lpage>75</lpage>. <ext-link xlink:type="simple" ext-link-type="doi" xlink:href="10.1111/j.1469-7998.2012.00925.x">https://doi.org/10.1111/j.1469-7998.2012.00925.x</ext-link></mixed-citation></ref></ref-list></tp:taxon-treatment>
