# Supplementary material for: Updated catalogue and taxonomic notes on the Old-World scorpion genus Buthus Leach, 1815 (Scorpiones, Buthidae)
Source: Zookeys. 2017 Jul 24;(686):15–84. doi: 10.3897/zookeys.686.12206 (PMC5672565; doi:10.3897/zookeys.686.12206)
Supplement: XML Treatment for Buthus occitanus [file zookeys.686.12206-treatment42.xml]

<!DOCTYPE tp:taxon-treatment
  PUBLIC "-//TaxonX//DTD Taxonomic Treatment Publishing DTD v0 20100105//EN" "tax-treatment-NSO.dtd">
<tp:taxon-treatment xmlns:tp="http://www.plazi.org/taxpub"><tp:treatment-meta><kwd-group><label>Taxon classification</label><kwd><named-content xmlns:xlink="http://www.w3.org/1999/xlink" content-type="kingdom">Animalia</named-content></kwd><kwd><named-content xmlns:xlink="http://www.w3.org/1999/xlink" content-type="order">Scorpiones</named-content></kwd><kwd><named-content xmlns:xlink="http://www.w3.org/1999/xlink" content-type="family">Buthidae</named-content></kwd></kwd-group><mixed-citation publication-type="journal"><person-group><name><surname>Sousa</surname><given-names>Pedro</given-names></name><name><surname>Arnedo</surname><given-names>Miquel A.</given-names></name><name><surname>Harris</surname><given-names>D. James</given-names></name></person-group><article-title>Updated catalogue and taxonomic notes on the Old-World scorpion genus <italic><tp:taxon-name><tp:taxon-name-part taxon-name-part-type="genus" reg="Buthus">Buthus</tp:taxon-name-part></tp:taxon-name></italic> Leach, 1815 (<tp:taxon-name><tp:taxon-name-part taxon-name-part-type="order">Scorpiones</tp:taxon-name-part></tp:taxon-name>, <tp:taxon-name><tp:taxon-name-part taxon-name-part-type="family">Buthidae</tp:taxon-name-part></tp:taxon-name>)</article-title><source>Zookeys</source><day>24</day><month>7</month><year>2017</year><volume>2017</volume><issue>686</issue><fpage>15</fpage><lpage>84</lpage><pub-id pub-id-type="doi">10.3897/zookeys.686.12206</pub-id></mixed-citation></tp:treatment-meta><tp:nomenclature><label>41.</label><tp:taxon-name>
            <tp:taxon-name-part taxon-name-part-type="genus" reg="Buthus">Buthus</tp:taxon-name-part>
            <tp:taxon-name-part taxon-name-part-type="species" reg="occitanus">occitanus</tp:taxon-name-part>
          </tp:taxon-name><tp:taxon-authority>(Amoreux, 1789), restricted distribution</tp:taxon-authority><tp:nomenclature-citation-list><tp:nomenclature-citation><tp:taxon-name/><comment>= <tp:taxon-name><tp:taxon-name-part taxon-name-part-type="genus" reg="Scorpio">Scorpio</tp:taxon-name-part> <tp:taxon-name-part taxon-name-part-type="species" reg="rufus">rufus</tp:taxon-name-part></tp:taxon-name>: <xref ref-type="bibr" rid="B2">Amoreux 1789a</xref>: 42–43 (synonymized by <xref ref-type="bibr" rid="B3">Amoreux 1789b</xref>, as the first revisor, <abbrev xmlns:xlink="http://www.w3.org/1999/xlink" xlink:title="International Code of Zoological Nomenclature" id="ABBRID0EHFAM" xlink:type="simple">ICZN</abbrev> article 24.2.2). </comment></tp:nomenclature-citation><tp:nomenclature-citation><tp:taxon-name/><comment>= <tp:taxon-name><tp:taxon-name-part taxon-name-part-type="genus" reg="Androctonus">Androctonus</tp:taxon-name-part> <tp:taxon-name-part taxon-name-part-type="species" reg="ajax">ajax</tp:taxon-name-part></tp:taxon-name>: C. L. <xref ref-type="bibr" rid="B113">Koch 1839b</xref>: 53, pl. CXCIII, fig. 467 (synonymized by <xref ref-type="bibr" rid="B241">Simon 1879</xref>: 96). Type lost: Spain. </comment></tp:nomenclature-citation><tp:nomenclature-citation><tp:taxon-name/><comment>= <tp:taxon-name><tp:taxon-name-part taxon-name-part-type="genus" reg="Androctonus">Androctonus</tp:taxon-name-part> <tp:taxon-name-part taxon-name-part-type="species" reg="eurialus">eurialus</tp:taxon-name-part></tp:taxon-name>: C. L. <xref ref-type="bibr" rid="B113">Koch 1839b</xref>: 25–27, pl. CLXXXVII (not pl. CXXXVIl, as listed in the text), fig. 448 (synonymized by <xref ref-type="bibr" rid="B241">Simon 1879</xref>: 96). Type lost, France. </comment></tp:nomenclature-citation><tp:nomenclature-citation><tp:taxon-name/><comment>= <tp:taxon-name><tp:taxon-name-part taxon-name-part-type="genus" reg="Androctonus">Androctonus</tp:taxon-name-part> <tp:taxon-name-part taxon-name-part-type="species" reg="eurilochus">eurilochus</tp:taxon-name-part></tp:taxon-name>: C. L. <xref ref-type="bibr" rid="B113">Koch 1839b</xref>: 27–28, pl. CLXXXVII, fig. 449 (synonymized by <xref ref-type="bibr" rid="B128">Kraepelin 1891</xref>: 196). Type lost, locality unknown. </comment></tp:nomenclature-citation><tp:nomenclature-citation><tp:taxon-name/><comment>= <tp:taxon-name><tp:taxon-name-part taxon-name-part-type="genus" reg="Buthus">Buthus</tp:taxon-name-part> <tp:taxon-name-part taxon-name-part-type="species" reg="europaeus">europaeus</tp:taxon-name-part></tp:taxon-name>: <xref ref-type="bibr" rid="B259">Thorell 1876b</xref>: 7. Type is the lost <xref ref-type="bibr" rid="B144">Linnaeus (1748</xref>, <xref ref-type="bibr" rid="B145">1754</xref>), specimen, purportedly from Italy (see the above “type species of <tp:taxon-name><tp:taxon-name-part taxon-name-part-type="genus" reg="Buthus">Buthus</tp:taxon-name-part></tp:taxon-name>“ section and <xref ref-type="bibr" rid="B65">Fet et al. 2002</xref>). </comment></tp:nomenclature-citation><tp:nomenclature-citation><tp:taxon-name>tridentatus</tp:taxon-name><comment>= <tp:taxon-name><tp:taxon-name-part taxon-name-part-type="genus" reg="Buthus">Buthus</tp:taxon-name-part> <tp:taxon-name-part taxon-name-part-type="species" reg="europaeus">europaeus</tp:taxon-name-part> <tp:taxon-name-part taxon-name-part-type="subspecies" reg="tridentatus">tridentatus</tp:taxon-name-part></tp:taxon-name>: <xref ref-type="bibr" rid="B73">Franganillo 1918</xref>: 122–123 (<bold>syn. n.</bold>). Type unknown, Janvier, Navarre, Spain. </comment></tp:nomenclature-citation><tp:nomenclature-citation><tp:taxon-name>
                <tp:taxon-name-part taxon-name-part-type="genus" reg="Scorpio">Scorpio</tp:taxon-name-part> <tp:taxon-name-part taxon-name-part-type="species" reg="occitanus">occitanus</tp:taxon-name-part></tp:taxon-name><comment>: <xref ref-type="bibr" rid="B2">Amoreux 1789a</xref>: 42–43, pl. I, fig. 2; <xref ref-type="bibr" rid="B3">Amoreux 1789b</xref>: 10–16, pl. I. fig. 3; <xref ref-type="bibr" rid="B92">Herbst 1800</xref>: 73–82: <xref ref-type="bibr" rid="B137">Latreille 1804</xref>: 122; <xref ref-type="bibr" rid="B138">Latreille 1806</xref>: 132; <xref ref-type="bibr" rid="B175">Maccary 1810</xref>: 5–48; <xref ref-type="bibr" rid="B9">Audouin 1826</xref>: 172–173, pl. VIII, fig. 1; <xref ref-type="bibr" rid="B10">Audouin 1827</xref>: 410–411, pl. VIII, fig. 1; <xref ref-type="bibr" rid="B53">Dufour 1856</xref> (part): 570.</comment></tp:nomenclature-citation><tp:nomenclature-citation><tp:taxon-name>
                <tp:taxon-name-part taxon-name-part-type="genus" reg="Androctonus">Androctonus</tp:taxon-name-part> <tp:taxon-name-part taxon-name-part-type="species" reg="ajax">ajax</tp:taxon-name-part></tp:taxon-name><comment>: C. L. <xref ref-type="bibr" rid="B115">Koch 1850</xref>: 90.</comment></tp:nomenclature-citation><tp:nomenclature-citation><tp:taxon-name>
                <tp:taxon-name-part taxon-name-part-type="genus" reg="Androctonus">Androctonus</tp:taxon-name-part> <tp:taxon-name-part taxon-name-part-type="species" reg="euryalus">euryalus</tp:taxon-name-part></tp:taxon-name><comment>(<abbrev xmlns:xlink="http://www.w3.org/1999/xlink" xlink:title="incorrect subsequent spelling" id="ABBRID0ETLAM" xlink:type="simple">ISS</abbrev>): C. L. <xref ref-type="bibr" rid="B115">Koch 1850</xref>: 90.</comment></tp:nomenclature-citation><tp:nomenclature-citation><tp:taxon-name>
                <tp:taxon-name-part taxon-name-part-type="genus" reg="Androctonus">Androctonus</tp:taxon-name-part> <tp:taxon-name-part taxon-name-part-type="species" reg="eurylochus">eurylochus</tp:taxon-name-part></tp:taxon-name><comment>(<abbrev xmlns:xlink="http://www.w3.org/1999/xlink" xlink:title="incorrect subsequent spelling" id="ABBRID0EIMAM" xlink:type="simple">ISS</abbrev>): C. L. <xref ref-type="bibr" rid="B115">Koch 1850</xref>: 90; <xref ref-type="bibr" rid="B128">Kraepelin 1891</xref>: 196.</comment></tp:nomenclature-citation><tp:nomenclature-citation><tp:taxon-name>
                <tp:taxon-name-part taxon-name-part-type="genus" reg="Androctonus">Androctonus</tp:taxon-name-part> (<tp:taxon-name-part taxon-name-part-type="subgenus" reg="Prionurus">Prionurus</tp:taxon-name-part>) <tp:taxon-name-part taxon-name-part-type="species" reg="occitanus">occitanus</tp:taxon-name-part></tp:taxon-name><comment>: <xref ref-type="bibr" rid="B136">Lankester 1885</xref>: 380.</comment></tp:nomenclature-citation><tp:nomenclature-citation><tp:taxon-name>
                <tp:taxon-name-part taxon-name-part-type="genus" reg="Buthus">Buthus</tp:taxon-name-part> <tp:taxon-name-part taxon-name-part-type="species" reg="europaeus">europaeus</tp:taxon-name-part></tp:taxon-name><comment>: <xref ref-type="bibr" rid="B100">Karsch 1879</xref>a: 18; <xref ref-type="bibr" rid="B241">Simon 1879</xref>: 96–98; <xref ref-type="bibr" rid="B196">Pavesi 1880</xref>: 312–313; <xref ref-type="bibr" rid="B242">Simon 1880</xref>c: 29; <xref ref-type="bibr" rid="B197">Pavesi 1884</xref>: 450; <xref ref-type="bibr" rid="B198">Pavesi 1885</xref>: 197, 199; <xref ref-type="bibr" rid="B243">Simon 1885</xref>: 51; <xref ref-type="bibr" rid="B205">Pocock 1889a</xref>: 116; <xref ref-type="bibr" rid="B260">Thorell 1893</xref>: 358–359; <xref ref-type="bibr" rid="B16">Birula 1896</xref>: 241–243; <xref ref-type="bibr" rid="B17">Birula 1900</xref>c: 9; <xref ref-type="bibr" rid="B93">Hirst 1925</xref> (part): 415–416; Gadeau de Kerville 1926: 71; <xref ref-type="bibr" rid="B11">Bacelar 1928</xref>: 191; Hugues 1933: 487–488.</comment></tp:nomenclature-citation><tp:nomenclature-citation><tp:taxon-name>
                <tp:taxon-name-part taxon-name-part-type="genus" reg="Buthus">Buthus</tp:taxon-name-part> <tp:taxon-name-part taxon-name-part-type="species" reg="occitanicus">occitanicus</tp:taxon-name-part></tp:taxon-name><comment>(<abbrev xmlns:xlink="http://www.w3.org/1999/xlink" xlink:title="incorrect subsequent spelling" id="ABBRID0EXPAM" xlink:type="simple">ISS</abbrev>): <xref ref-type="bibr" rid="B50">Dalla Torre 1905</xref>: 3; <xref ref-type="bibr" rid="B255">Táborský 1934</xref>: 40.</comment></tp:nomenclature-citation><tp:nomenclature-citation><tp:taxon-name>
                <tp:taxon-name-part taxon-name-part-type="genus" reg="Buthus">Buthus</tp:taxon-name-part> <tp:taxon-name-part taxon-name-part-type="species" reg="occitanus">occitanus</tp:taxon-name-part></tp:taxon-name><comment>: <xref ref-type="bibr" rid="B142">Leach 1815</xref>: 391; <xref ref-type="bibr" rid="B217">Risso 1826</xref>: 156–157; <xref ref-type="bibr" rid="B203">Peters 1861</xref>b: 513; <xref ref-type="bibr" rid="B101">Karsch 1881a</xref>: 89; <xref ref-type="bibr" rid="B128">Kraepelin 1891</xref> (part): 196–199 (part), pl. I, fig. 5, plI., fig. 18; <xref ref-type="bibr" rid="B129">Kraepelin 1895</xref>: 80; <xref ref-type="bibr" rid="B130">Kraepelin 1899</xref>: 26; <xref ref-type="bibr" rid="B131">Kraepelin 1901</xref>a (part): 266; <xref ref-type="bibr" rid="B300">Werner 1902</xref> (part): 598; <xref ref-type="bibr" rid="B21">Birula 1910</xref>: 118–120; <xref ref-type="bibr" rid="B179">Masi 1912</xref>: 101; <xref ref-type="bibr" rid="B28">Borelli 1914b</xref>: 460; <xref ref-type="bibr" rid="B135">Lampe 1917</xref>: 191; <xref ref-type="bibr" rid="B199">Pavlovsky 1924</xref>: 77; <xref ref-type="bibr" rid="B200">Pavlovsky 1925</xref>: 140; <xref ref-type="bibr" rid="B301">Werner 1925</xref>: 209; <xref ref-type="bibr" rid="B306">Werner 1936</xref>: 173; <xref ref-type="bibr" rid="B231">Schenkel 1938</xref>: 4; <xref ref-type="bibr" rid="B69">Feytaud 1940</xref>: 38–39; <xref ref-type="bibr" rid="B271">Vachon 1940</xref>: 242–247, 254–258, fig. 1–9, 29, 33, 61–64; Käsmer 1941: 231; <xref ref-type="bibr" rid="B52">Denis 1948</xref>: 155–156; <xref ref-type="bibr" rid="B275">Vachon 1948c</xref>: 61, fig. 5; <xref ref-type="bibr" rid="B276">Vachon 1949a</xref>: 156–160, fig. 331–344, 348, 372–380; <xref ref-type="bibr" rid="B280">Vachon 1950b</xref>: fig. 591; <xref ref-type="bibr" rid="B281">Vachon 1951a</xref>: fig. 641, 657, 663, 679, 687, 696; <xref ref-type="bibr" rid="B282">Vachon 1951b</xref>: 621–623; <xref ref-type="bibr" rid="B283">Vachon 1952a</xref>: 264; <xref ref-type="bibr" rid="B284">Vachon 1952b</xref>: 274–279; <xref ref-type="bibr" rid="B288">Vachon 1961</xref>: 31–32; <xref ref-type="bibr" rid="B34">Bücherl 1964</xref>: 57; <xref ref-type="bibr" rid="B202">Pérez 1974</xref>: 22; <xref ref-type="bibr" rid="B291">Vachon 1974</xref>: 873; Goulliart 1979: 2; <xref ref-type="bibr" rid="B143">Levy and Amitai 1980</xref> (part): 15–16; <xref ref-type="bibr" rid="B108">Kinzelbach 1982</xref>: 53; <xref ref-type="bibr" rid="B214">Prost 1982</xref>: 5; <xref ref-type="bibr" rid="B177">Mari et al. 1987</xref>; <xref ref-type="bibr" rid="B246">Sissom 1990</xref>: 92, fig. 3.17C, L; <xref ref-type="bibr" rid="B116">Kovařík 1992a</xref> (part): 183; <xref ref-type="bibr" rid="B215">Reichholf and Steinbach 1992</xref>: 33, fig. 4–5; <xref ref-type="bibr" rid="B47">Crucitti 1993</xref>: 51; Crucitti et al. 1994: 57–66; <xref ref-type="bibr" rid="B297">Vincent 1994</xref>: 6; Crucitti and Chinè 1995: 15–26; <xref ref-type="bibr" rid="B32">Braunwalder 1997</xref>b: 3; Crucitti and Chinè 1997: 195–200; <xref ref-type="bibr" rid="B42">Cloudsley-Thompson and Lourenço 1998</xref>: 1–2; <xref ref-type="bibr" rid="B120">Kovařík 1998</xref>: 106; <xref ref-type="bibr" rid="B121">Kovařík 1999</xref> (part): 39, 42, fig. 3; <xref ref-type="bibr" rid="B67">Fet and Lowe 2000</xref> (part): 92–94; <xref ref-type="bibr" rid="B151">Lourenço 2003</xref> (part): 884, 886–887, fig. 27–32; <xref ref-type="bibr" rid="B173">Lourenço and Vachon 2004</xref>: 83–85, fig. 1–15; Kovařík and Whitman 2005 (part): 106; <xref ref-type="bibr" rid="B257">Teruel and Pérez-Bote 2005</xref>: 276; <xref ref-type="bibr" rid="B37">Castilla and Pons 2007</xref>: 258; Dupré et al. 2008: (pages unnumbered); <xref ref-type="bibr" rid="B250">Sousa et al. 2010</xref>: 207; <xref ref-type="bibr" rid="B44">Colombo 2011</xref>: 1; <xref ref-type="bibr" rid="B219">Rossi 2012</xref>: 274–278; <xref ref-type="bibr" rid="B201">Pedroso et al. 2013</xref>: 300; Rossi, Tropea and Yağmur 2013: 3; <xref ref-type="bibr" rid="B178">Martin-Eauclaire et al. 2014</xref>: 56; <xref ref-type="bibr" rid="B256">Teruel and Melic 2015</xref>: 6–9; <xref ref-type="bibr" rid="B160">Lourenço 2016b</xref>: fig. 2.</comment></tp:nomenclature-citation><tp:nomenclature-citation><tp:taxon-name>
                <tp:taxon-name-part taxon-name-part-type="genus" reg="Buthus">Buthus</tp:taxon-name-part> <tp:taxon-name-part taxon-name-part-type="species" reg="occitanus">occitanus</tp:taxon-name-part> <tp:taxon-name-part taxon-name-part-type="subspecies" reg="occitanus">occitanus</tp:taxon-name-part></tp:taxon-name><comment>: <xref ref-type="bibr" rid="B21">Birula 1910</xref>: 118; <xref ref-type="bibr" rid="B87">Hadži 1929</xref>: 31; <xref ref-type="bibr" rid="B276">Vachon 1949a</xref>: 156–160, fig. 331–344; <xref ref-type="bibr" rid="B278">Vachon 1949c</xref>: 336; <xref ref-type="bibr" rid="B283">Vachon 1952a</xref> (part): 264; Le Corroller 1967: 63; <xref ref-type="bibr" rid="B67">Fet and Lowe 2000</xref> (part): 94–95; <xref ref-type="bibr" rid="B77">Gantenbein and Largiadèr 2003</xref> (part): 120, 122.</comment></tp:nomenclature-citation><tp:nomenclature-citation><tp:taxon-name>
                <tp:taxon-name-part taxon-name-part-type="genus" reg="Buthus">Buthus</tp:taxon-name-part> <tp:taxon-name-part taxon-name-part-type="species" reg="occitanus">occitanus</tp:taxon-name-part> <tp:taxon-name-part taxon-name-part-type="subspecies" reg="tridentatus">tridentatus</tp:taxon-name-part></tp:taxon-name><comment>: <xref ref-type="bibr" rid="B67">Fet and Lowe 2000</xref>: 97; <xref ref-type="bibr" rid="B122">Kovařík 2001</xref>: 79;</comment></tp:nomenclature-citation><tp:nomenclature-citation><tp:taxon-name>
                <tp:taxon-name-part taxon-name-part-type="genus" reg="Buthus">Buthus</tp:taxon-name-part> (<tp:taxon-name-part taxon-name-part-type="subgenus" reg="Buthus">Buthus</tp:taxon-name-part>) <tp:taxon-name-part taxon-name-part-type="species" reg="occitanus">occitanus</tp:taxon-name-part></tp:taxon-name><comment>: <xref ref-type="bibr" rid="B20">Birula 1909</xref>b: 507; <xref ref-type="bibr" rid="B21">Birula 1910</xref>: 143; <xref ref-type="bibr" rid="B22">Birula 1914</xref>b: 644–664; <xref ref-type="bibr" rid="B23">Birula 1917a</xref>: 22, 38–39, 199, 213.</comment></tp:nomenclature-citation><tp:nomenclature-citation><tp:taxon-name>
                <tp:taxon-name-part taxon-name-part-type="genus" reg="Buthus">Buthus</tp:taxon-name-part> (<tp:taxon-name-part taxon-name-part-type="subgenus" reg="Buthus">Buthus</tp:taxon-name-part>) <tp:taxon-name-part taxon-name-part-type="species" reg="occitanus">occitanus</tp:taxon-name-part> <tp:taxon-name-part taxon-name-part-type="subspecies" reg="occitanus">occitanus</tp:taxon-name-part></tp:taxon-name><comment>: <xref ref-type="bibr" rid="B218">Roewer 1943</xref>: 206.</comment></tp:nomenclature-citation><tp:nomenclature-citation><tp:taxon-name>
                <tp:taxon-name-part taxon-name-part-type="genus" reg="Buthus">Buthus</tp:taxon-name-part> <tp:taxon-name-part taxon-name-part-type="uncertainty-rank">cf.</tp:taxon-name-part> <tp:taxon-name-part taxon-name-part-type="species" reg="occitanus">occitanus</tp:taxon-name-part></tp:taxon-name><comment>: <xref ref-type="bibr" rid="B204">Piñero et al. 2013</xref>: 88.</comment></tp:nomenclature-citation><tp:nomenclature-citation><tp:taxon-name>
                <tp:taxon-name-part taxon-name-part-type="genus" reg="Scorpio">Scorpio</tp:taxon-name-part> <tp:taxon-name-part taxon-name-part-type="species" reg="australis">australis</tp:taxon-name-part></tp:taxon-name><comment>(<abbrev xmlns:xlink="http://www.w3.org/1999/xlink" xlink:title="misidentification" id="ABBRID0EW3AM" xlink:type="simple">MIS</abbrev>): <xref ref-type="bibr" rid="B8">Asso 1784</xref>: 146, Tab. I, fig. 2.</comment></tp:nomenclature-citation><tp:nomenclature-citation><tp:taxon-name>
                <tp:taxon-name-part taxon-name-part-type="genus" reg="Scorpio">Scorpio</tp:taxon-name-part> (<tp:taxon-name-part taxon-name-part-type="subgenus" reg="Androctonus">Androctonus</tp:taxon-name-part>) <tp:taxon-name-part taxon-name-part-type="species" reg="occitanus">occitanus</tp:taxon-name-part></tp:taxon-name><comment>: <xref ref-type="bibr" rid="B79">Gervais 1844a</xref>: 42–44; pl. XXIII, fig. 4.</comment></tp:nomenclature-citation><tp:nomenclature-citation><tp:taxon-name>
                <tp:taxon-name-part taxon-name-part-type="genus" reg="Scorpio">Scorpio</tp:taxon-name-part> <tp:taxon-name-part taxon-name-part-type="species" reg="occitanicus">occitanicus</tp:taxon-name-part></tp:taxon-name><comment>(<abbrev xmlns:xlink="http://www.w3.org/1999/xlink" xlink:title="incorrect subsequent spelling" id="ABBRID0EA5AM" xlink:type="simple">ISS</abbrev>): <xref ref-type="bibr" rid="B236">Serres 1822</xref>: 65.</comment></tp:nomenclature-citation><tp:nomenclature-citation><tp:taxon-name>
                </tp:taxon-name><comment><italic>Scorpion Occitanus</italic> (<abbrev xmlns:xlink="http://www.w3.org/1999/xlink" xlink:title="incorrect subsequent spelling" id="ABBRID0EM5AM" xlink:type="simple">ISS</abbrev>): <xref ref-type="bibr" rid="B139">Latreille 1817</xref>: 105–106. </comment></tp:nomenclature-citation></tp:nomenclature-citation-list></tp:nomenclature><tp:treatment-sec sec-type="type material" id="SECID0EU5AM"><title>Type material.</title><p>type unknown, Souvignargues, Occitanie Region, France.</p></tp:treatment-sec><tp:treatment-sec sec-type="distribution" id="SECID0EZ5AM"><title>Distribution.</title><p>Traditionally, the distribution of <italic><tp:taxon-name><tp:taxon-name-part taxon-name-part-type="genus" reg="Buthus">B.</tp:taxon-name-part> <tp:taxon-name-part taxon-name-part-type="species" reg="occitanus">occitanus</tp:taxon-name-part></tp:taxon-name></italic> was considered to span from the Moroccan Atlantic shores in North Africa to the Middle East in Asia and to Southern-Western Europe. However, following the description of new species in the genus, the present distribution of <italic><tp:taxon-name><tp:taxon-name-part taxon-name-part-type="genus" reg="Buthus">B.</tp:taxon-name-part> <tp:taxon-name-part taxon-name-part-type="species" reg="occitanus">occitanus</tp:taxon-name-part></tp:taxon-name></italic> has been restricted to NE Spain and SW France. Several molecular phylogenetic studies have demonstrated that the species range does not extend beyond Western Europe (<xref ref-type="bibr" rid="B77">Gantenbein and Largiadèr 2003</xref>, Sousa et al. 2010, 2012, <xref ref-type="bibr" rid="B201">Pedroso et al. 2013</xref>). <xref ref-type="bibr" rid="B173">Lourenço and Vachon (2004)</xref> and <xref ref-type="bibr" rid="B219">Rossi (2012)</xref> include redescriptions of <italic><tp:taxon-name><tp:taxon-name-part taxon-name-part-type="genus" reg="Buthus">B.</tp:taxon-name-part> <tp:taxon-name-part taxon-name-part-type="species" reg="occitanus">occitanus</tp:taxon-name-part></tp:taxon-name></italic> that include only European animals, but <xref ref-type="bibr" rid="B283">Vachon (1952a)</xref> also included material from Morocco, which was most likely not conspecific.</p></tp:treatment-sec><tp:treatment-sec sec-type="remarks" id="SECID0EWABM"><title>Remarks.</title><p>All material collected outside of the range here proposed should be considered as <italic><tp:taxon-name><tp:taxon-name-part taxon-name-part-type="genus" reg="Buthus">Buthus</tp:taxon-name-part> <tp:taxon-name-part taxon-name-part-type="species" reg="sp">sp</tp:taxon-name-part></tp:taxon-name></italic>. Only the re-examination of those specimens could reveal their appropriate identity. <xref ref-type="bibr" rid="B283">Vachon (1952a)</xref> included animals from the west (Atlantic) coast of Morocco, from Kenitra to El Jadida, within his definition of <italic><tp:taxon-name><tp:taxon-name-part taxon-name-part-type="genus" reg="Buthus">B.</tp:taxon-name-part> <tp:taxon-name-part taxon-name-part-type="species" reg="occitanus">o.</tp:taxon-name-part> <tp:taxon-name-part taxon-name-part-type="subspecies" reg="occitanus">occitanus</tp:taxon-name-part></tp:taxon-name></italic>. As explained above this material is now considered not to be part of <italic><tp:taxon-name><tp:taxon-name-part taxon-name-part-type="genus" reg="Buthus">B.</tp:taxon-name-part> <tp:taxon-name-part taxon-name-part-type="species" reg="occitanus">occitanus</tp:taxon-name-part></tp:taxon-name></italic> and thus remains unnamed. We opted to leave <italic><tp:taxon-name><tp:taxon-name-part taxon-name-part-type="genus" reg="Androctonus">Androctonus</tp:taxon-name-part> <tp:taxon-name-part taxon-name-part-type="species" reg="eurilochus">eurilochus</tp:taxon-name-part></tp:taxon-name></italic> in synonymy with <italic><tp:taxon-name><tp:taxon-name-part taxon-name-part-type="genus" reg="Buthus">B.</tp:taxon-name-part> <tp:taxon-name-part taxon-name-part-type="species" reg="occitanus">occitanus</tp:taxon-name-part></tp:taxon-name></italic>, despite the uncertain about the species provenance, to help to stabilise the genus’ taxonomy. To further bring stability to <italic><tp:taxon-name><tp:taxon-name-part taxon-name-part-type="genus" reg="Buthus">Buthus</tp:taxon-name-part></tp:taxon-name></italic> taxonomy we propose Franganillo’s subspecies, <italic><tp:taxon-name><tp:taxon-name-part taxon-name-part-type="genus" reg="Buthus">B.</tp:taxon-name-part> <tp:taxon-name-part taxon-name-part-type="species" reg="occitanus">o.</tp:taxon-name-part> <tp:taxon-name-part taxon-name-part-type="subspecies" reg="tridentatus">tridentatus</tp:taxon-name-part></tp:taxon-name></italic>, as a junior synonym of <italic><tp:taxon-name><tp:taxon-name-part taxon-name-part-type="genus" reg="Buthus">B.</tp:taxon-name-part> <tp:taxon-name-part taxon-name-part-type="species" reg="occitanus">occitanus</tp:taxon-name-part></tp:taxon-name></italic>. Although the type specimen is not known (if it ever existed as such), its type locality is clearly stated as Javier, in Navarre, Spain. Extensive sampling on the left bank of the Ebro River (<xref ref-type="bibr" rid="B252">Sousa 2017</xref>) indicates that only <italic><tp:taxon-name><tp:taxon-name-part taxon-name-part-type="genus" reg="Buthus">B.</tp:taxon-name-part> <tp:taxon-name-part taxon-name-part-type="species" reg="occitanus">occitanus</tp:taxon-name-part></tp:taxon-name></italic> occurs in this part of Spain and hence we here propose this new synonymy.</p></tp:treatment-sec><ref-list><ref id="B2"><mixed-citation xmlns:xlink="http://www.w3.org/1999/xlink" xlink:type="simple">
          <person-group><name name-style="western"><surname>Amoreux</surname><given-names>P-J</given-names></name></person-group> (<year>1789a</year>) <article-title>Description méthodique d'une espèce de scorpion roux commune à Souvignargues en Languedoc et détails historiques à ce sujet. Observations sur la Physique, sur l'Histoire naturelle et sur les Arts.</article-title> <volume>35</volume>: <fpage>9</fpage>–<lpage>16</lpage>. <ext-link xlink:type="simple" ext-link-type="uri" xlink:href="http://biodiversitylibrary.org/page/6071194">http://biodiversitylibrary.org/page/6071194</ext-link></mixed-citation></ref><ref id="B3"><mixed-citation xmlns:xlink="http://www.w3.org/1999/xlink" xlink:type="simple">
          <person-group><name name-style="western"><surname>Amoreux</surname><given-names>P-J</given-names></name></person-group> (<year>1789b</year>) <source>Notice des insectes de la France, réputés venimeux. Tirée des ecrits des Naturalistes, des Médecins, and de l'Observation.</source> <publisher-name>Rue et Hôtel Serpente</publisher-name>, <publisher-loc>Paris</publisher-loc>, <size units="page">302 pp</size>. <ext-link xlink:type="simple" ext-link-type="uri" xlink:href="http://biodiversitylibrary.org/page/34452155">http://biodiversitylibrary.org/page/34452155</ext-link></mixed-citation></ref><ref id="B113"><mixed-citation xmlns:xlink="http://www.w3.org/1999/xlink" xlink:type="simple">
          <person-group><name name-style="western"><surname>Koch</surname><given-names>CL</given-names></name></person-group> (<year>1839b</year>) <source>Die Arachniden. Getreu nach der Natur abgebildet und beschrieben. 6. C.H.</source> <publisher-name>Zeh'schen Buchhandlung</publisher-name>, <publisher-loc>Nürnberg</publisher-loc>, <size units="page">156 pp</size>. <ext-link xlink:type="simple" ext-link-type="uri" xlink:href="http://www.biodiversitylibrary.org/item/55838">http://www.biodiversitylibrary.org/item/55838</ext-link>.</mixed-citation></ref><ref id="B241"><mixed-citation xmlns:xlink="http://www.w3.org/1999/xlink" xlink:type="simple">
          <person-group><name name-style="western"><surname>Simon</surname><given-names>E</given-names></name></person-group> (<year>1879</year>) 3e Ordre. <tp:taxon-name><tp:taxon-name-part taxon-name-part-type="order">Scorpiones</tp:taxon-name-part></tp:taxon-name> Thorell. In: Les Arachnides de France. VII. Les ordes des Chernetes, <tp:taxon-name><tp:taxon-name-part taxon-name-part-type="order">Scorpiones</tp:taxon-name-part></tp:taxon-name> et <tp:taxon-name><tp:taxon-name-part taxon-name-part-type="order">Opiliones</tp:taxon-name-part></tp:taxon-name>. Librairie Encyclopédique de Roret, Paris, 79–115.</mixed-citation></ref><ref id="B128"><mixed-citation xmlns:xlink="http://www.w3.org/1999/xlink" xlink:type="simple">
          <person-group><name name-style="western"><surname>Kraepelin</surname><given-names>K</given-names></name></person-group> (<year>1891</year>) <article-title>Revision der Skorpione. I. Die familie der <tp:taxon-name><tp:taxon-name-part taxon-name-part-type="family">Androctonidae</tp:taxon-name-part></tp:taxon-name>.</article-title> <source>Jahrbuch der Hamburgischen wissenschaftlichen Anstalten</source> <volume>8</volume>: <fpage>143</fpage>–<lpage>286</lpage>.</mixed-citation></ref><ref id="B259"><mixed-citation xmlns:xlink="http://www.w3.org/1999/xlink" xlink:type="simple">
          <person-group><name name-style="western"><surname>Thorell</surname><given-names>T</given-names></name></person-group> (<year>1876b</year>) I.— On the classification of Scorpions. The Annals and Magazine of Natural History (4<sub>th</sub> series) 17: 1–15. <ext-link xlink:type="simple" ext-link-type="doi" xlink:href="10.1080/00222937608681889">https://doi.org/10.1080/00222937608681889</ext-link></mixed-citation></ref><ref id="B144"><mixed-citation xmlns:xlink="http://www.w3.org/1999/xlink" xlink:type="simple">
          <person-group><name name-style="western"><surname>Linnaeus</surname><given-names>C</given-names></name></person-group> (<year>1748</year>) <source>Systema naturae, sistens regna tria naturae, in classes et ordines, genera et species. Editio Sexta, Emendata et Aucta. Impensis Godofr.</source> <publisher-name>Kiesewetteri</publisher-name>, <publisher-loc>Stockholmiae</publisher-loc>, <size units="page">224 pp</size>. <ext-link xlink:type="simple" ext-link-type="doi" xlink:href="10.5962/bhl.title.36934">https://doi.org/10.5962/bhl.title.36934</ext-link></mixed-citation></ref><ref id="B145"><mixed-citation xmlns:xlink="http://www.w3.org/1999/xlink" xlink:type="simple">
          <person-group><name name-style="western"><surname>Linnaeus</surname><given-names>C</given-names></name></person-group> (<year>1754</year>) <source>Museum S:ae R:ae M:tis Adolphi Friderici Regis [etc] in quo <tp:taxon-name><tp:taxon-name-part taxon-name-part-type="kingdom">Animalia</tp:taxon-name-part></tp:taxon-name> rariora imprimis, et exotica quadrupedia, aves, amphibia, pisces, insecta, vermes describuntur et determinantur, Latine et Svetice cum iconibus.</source> <publisher-name>E Typographia Regia</publisher-name>, <publisher-loc>Holmiae [Stockholm]</publisher-loc>, <size units="page">96 pp</size>. doi: ark:/12148/bpt6k972707</mixed-citation></ref><ref id="B65"><mixed-citation xmlns:xlink="http://www.w3.org/1999/xlink" xlink:type="simple">
          <person-group><name name-style="western"><surname>Fet</surname><given-names>V</given-names></name><name name-style="western"><surname>Braunwalder</surname><given-names>ME</given-names></name><name name-style="western"><surname>Cameron</surname><given-names>HD</given-names></name></person-group> (<year>2002</year>) <article-title>Scorpions (<tp:taxon-name><tp:taxon-name-part taxon-name-part-type="class">Arachnida</tp:taxon-name-part></tp:taxon-name>, <tp:taxon-name><tp:taxon-name-part taxon-name-part-type="order">Scorpiones</tp:taxon-name-part></tp:taxon-name>) described by Linnaeus.</article-title> <source>Bulletin of the British Arachnological Society</source> <volume>12</volume>: <fpage>176</fpage>–<lpage>182</lpage>.</mixed-citation></ref><ref id="B73"><mixed-citation xmlns:xlink="http://www.w3.org/1999/xlink" xlink:type="simple">
          <person-group><name name-style="western"><surname>Franganillo</surname><given-names>P</given-names></name></person-group> (<year>1918</year>) <article-title>Arácnidos nuevos o hallados por primera vez en España.</article-title> <source>Boletín de la Sociedad Entomológica de España</source> <volume>1</volume>: <fpage>120</fpage>–<lpage>123</lpage>.</mixed-citation></ref><ref id="B92"><mixed-citation xmlns:xlink="http://www.w3.org/1999/xlink" xlink:type="simple">
          <person-group><name name-style="western"><surname>Herbst</surname><given-names>JFW</given-names></name></person-group> (<year>1800</year>) <source>Natursystem der ungeflügelten Insekten. Naturgeschichte der Skorpionen.</source> <publisher-name>Gottlieb August Lange</publisher-name>, <publisher-loc>Berlin</publisher-loc>, <size units="page">86 pp</size>.</mixed-citation></ref><ref id="B137"><mixed-citation xmlns:xlink="http://www.w3.org/1999/xlink" xlink:type="simple">
          <person-group><name name-style="western"><surname>Latreille</surname><given-names>PA</given-names></name></person-group> (<year>1804</year>) Histoire des Scorpions. In: Histoire naturelle, générale et particulière des Crustacés et des Insectes. Ouvrage faisant suite aux oeuvres de Leclerc de Buffon, et partie de cours complet d'histoire naturelle rédigée par C. S. Sonnin, member de plusieurs Sociétés savantes. Imprimerie de F. Dufart, Paris, 110–129.</mixed-citation></ref><ref id="B138"><mixed-citation xmlns:xlink="http://www.w3.org/1999/xlink" xlink:type="simple">
          <person-group><name name-style="western"><surname>Latreille</surname><given-names>PA</given-names></name></person-group> (<year>1806</year>) Familia Tertia. Scorpionides. In: Genera Crustaceorum et Insectorum secundum ordinem naturalem in familias disposita, iconibus exemplisque plurimis explicata. Amand Koenig, Parisiis and Argentorati, 130–132.</mixed-citation></ref><ref id="B175"><mixed-citation xmlns:xlink="http://www.w3.org/1999/xlink" xlink:type="simple">
          <person-group><name name-style="western"><surname>Maccary</surname><given-names>A</given-names></name></person-group> (<year>1810</year>) <source>Mémoire sur le scorpion qui se trouve sur la montagne de Cette, dé partement de l'Hérault, son venin, et l'usage qu'on pourrait en faire en Médecine.</source> <publisher-name>Imprimerie de Froullé</publisher-name>, <publisher-loc>Paris</publisher-loc>, <size units="page">48 pp</size>.</mixed-citation></ref><ref id="B9"><mixed-citation xmlns:xlink="http://www.w3.org/1999/xlink" xlink:type="simple">
          <person-group><name name-style="western"><surname>Audouin</surname><given-names>V</given-names></name></person-group> (<year>1826</year>) <article-title>Explication sommaire des planches d'Arachnides de l'Égypte et de la Syrie, publiées par Jules-César Savigny, Membre de l'Institut; offrant un exposé des caractères natureles des genres, avec la distinction des espèces</article-title>. In: <source>Description de l'Egypte, ou recueil des observations et des recherches qui ont été faites en Égypte pendant l'expédition de l'armée française, publié par les ordes de Sa Majesté l'empereur Napoléon le Grand</source>. <publisher-name>Histoire Naturelle. L'Imprimerie Impériale</publisher-name>, <publisher-loc>Paris</publisher-loc>, <fpage>99</fpage>–<lpage>186</lpage>. <ext-link xlink:type="simple" ext-link-type="uri" xlink:href="http://digi.ub.uni-heidelberg.de/diglit/jomard1809bd5_1_1?sid=b2853cf0c40b3c782fdc22a191d9050b">http://digi.ub.uni-heidelberg.de/diglit/jomard1809bd5_1_1?sid=b2853cf0c40b3c782fdc22a191d9050b</ext-link></mixed-citation></ref><ref id="B10"><mixed-citation xmlns:xlink="http://www.w3.org/1999/xlink" xlink:type="simple">
          <person-group><name name-style="western"><surname>Audouin</surname><given-names>V</given-names></name></person-group> (<year>1827</year>) <article-title>Explication sommaire des planches d'Arachnides de l'Égypte et de la Syrie, publiées par Jules-César Savigny, Membre de l'Institut; offrant un exposé des caractères naturels des genres avec la distinction des espèces</article-title>. In: <source>Description de l'Égypte ou recueil des observations et des recherches qui ont été faites en Égypte pendant l'expedition de l'armée française. Seconde Édition, Dédiée au Roi, Histoire naturelle, Zoologie, Animaux invertébrés (suite). pp 291–430</source>. <publisher-name>Imprimerie de C. L. F. Panckoucke</publisher-name>, <publisher-loc>Paris</publisher-loc>, <fpage>291</fpage>–<lpage>430</lpage>. <ext-link xlink:type="simple" ext-link-type="uri" xlink:href="http://gallica.bnf.fr/ark:/12148/bpt6k280218/f1.image.r=description">http://gallica.bnf.fr/ark:/12148/bpt6k280218/f1.image.r=description</ext-link> de l’egypte.</mixed-citation></ref><ref id="B53"><mixed-citation xmlns:xlink="http://www.w3.org/1999/xlink" xlink:type="simple">
          <person-group><name name-style="western"><surname>Dufour</surname><given-names>ML</given-names></name></person-group> (<year>1856</year>) <article-title>Histoire anatomique et physiologique des Scorpions.</article-title> <source>Mémoires présentés par divers savants à l'Académie des sciences de l'Institut de France</source> <volume>14</volume>: <fpage>561</fpage>–<lpage>656</lpage>. doi: ark:/12148/bpt6k3319c</mixed-citation></ref><ref id="B115"><mixed-citation xmlns:xlink="http://www.w3.org/1999/xlink" xlink:type="simple">
          <person-group><name name-style="western"><surname>Koch</surname><given-names>CL</given-names></name></person-group> (<year>1850</year>) Skorpionen. <tp:taxon-name><tp:taxon-name-part taxon-name-part-type="order">Scorpiones</tp:taxon-name-part></tp:taxon-name>. In: Übersicht des Arachnidensystems. Fünftes Heft. Verlag von J. L. Lotzbeck, Nürnberg, 86–92. <ext-link xlink:type="simple" ext-link-type="uri" xlink:href="http://www.biodiversitylibrary.org/bibliography/43744">http://www.biodiversitylibrary.org/bibliography/43744</ext-link>.</mixed-citation></ref><ref id="B136"><mixed-citation xmlns:xlink="http://www.w3.org/1999/xlink" xlink:type="simple">
          <person-group><name name-style="western"><surname>Lankester</surname><given-names>ER</given-names></name></person-group> (<year>1885</year>) <article-title>Notes on certain points in the anatomy and generic characters of scorpions.</article-title> <source>Transactions of the Zoological Society of London</source> <volume>11</volume>: <fpage>372</fpage>–<lpage>384</lpage>.</mixed-citation></ref><ref id="B100"><mixed-citation xmlns:xlink="http://www.w3.org/1999/xlink" xlink:type="simple">
          <person-group><name name-style="western"><surname>Karsch</surname><given-names>F</given-names></name></person-group> (<year>1879</year>) Skorpionologische Beiträge. Mitteilungen des Münchener Entomologischen Vereins 3: 6–21; 97–136. <ext-link xlink:type="simple" ext-link-type="uri" xlink:href="http://www.biodiversitylibrary.org/item/45585">http://www.biodiversitylibrary.org/item/45585</ext-link>.</mixed-citation></ref><ref id="B196"><mixed-citation xmlns:xlink="http://www.w3.org/1999/xlink" xlink:type="simple">
          <person-group><name name-style="western"><surname>Pavesi</surname><given-names>P</given-names></name></person-group> (<year>1880</year>) <article-title>Studi sugli Aracnidi Africani. I. Aracnidi di Tunisia.</article-title> <source>Annali del Museo Civico di Storia Naturale di Genova</source> <volume>15</volume>: <fpage>283</fpage>–<lpage>388</lpage>.</mixed-citation></ref><ref id="B242"><mixed-citation xmlns:xlink="http://www.w3.org/1999/xlink" xlink:type="simple">
          <person-group><name name-style="western"><surname>Simon</surname><given-names>E</given-names></name></person-group> (<year>1880</year>) M. E. Simon montre quelques Scorpions qui lui ont été donnés par notre confrère M. Reiche, de la part de M. F. de Saulcy, qui les a reçus de Mossoul (ancienne Ninive), sur le Tigre, en Mésopotamie. Annales de la Société Entomologiqe de France, 5<sup>eme</sup> série 10: 29.</mixed-citation></ref><ref id="B197"><mixed-citation xmlns:xlink="http://www.w3.org/1999/xlink" xlink:type="simple">
          <person-group><name name-style="western"><surname>Pavesi</surname><given-names>P</given-names></name></person-group> (<year>1884</year>) <article-title>Materiali per lo studio della fauna Tunisia raccolta da G. e L. Doria: Aracnidi.</article-title> <source>Annali del Museo Civico di Storia Naturale di Genova</source> <volume>20</volume>: <fpage>446</fpage>–<lpage>486</lpage>.</mixed-citation></ref><ref id="B198"><mixed-citation xmlns:xlink="http://www.w3.org/1999/xlink" xlink:type="simple">
          <person-group><name name-style="western"><surname>Pavesi</surname><given-names>P</given-names></name></person-group> (<year>1885</year>) <article-title>Aracnidi raccolti dal conte Bouturlin ad Assab e Massaua.</article-title> <source>Bollettino della Società Entomologica Italiana</source> <volume>17</volume>: <fpage>197</fpage>–<lpage>200</lpage>.</mixed-citation></ref><ref id="B243"><mixed-citation xmlns:xlink="http://www.w3.org/1999/xlink" xlink:type="simple">
          <person-group><name name-style="western"><surname>Simon</surname><given-names>E</given-names></name></person-group> (<year>1885</year>) <source>Ètude sur les Arachnides recueillis en Tunisie en 1883 et 1884 par MM. A. Letourneux, M. Sédillot et Valery Mayet, membres de la Mission de l'Exploration scientifique de la Tunisie. In: Exploration scientifique de la Tunisie. Zoologie – Arachnides.</source> <publisher-name>Imprimerie Nationale</publisher-name>, <publisher-loc>Paris</publisher-loc>, <size units="page">55 pp</size>.</mixed-citation></ref><ref id="B205"><mixed-citation xmlns:xlink="http://www.w3.org/1999/xlink" xlink:type="simple">
          <person-group><name name-style="western"><surname>Pocock</surname><given-names>RI</given-names></name></person-group> (<year>1889a</year>) <tp:taxon-name><tp:taxon-name-part taxon-name-part-type="class">Arachnida</tp:taxon-name-part></tp:taxon-name>, <tp:taxon-name><tp:taxon-name-part taxon-name-part-type="class">Chilopoda</tp:taxon-name-part></tp:taxon-name> and <tp:taxon-name><tp:taxon-name-part taxon-name-part-type="subphylum">Crustacea</tp:taxon-name-part></tp:taxon-name>. In “III. On the Zoology of the Afghan Commission Delimitation. by J. E. T. Aitchison [Ed.].” (p. 53-142). Transactions of the Linnaean Society of London, 2<sup>nd</sup> Ser–ies, Zoology 5: 110–121.</mixed-citation></ref><ref id="B260"><mixed-citation xmlns:xlink="http://www.w3.org/1999/xlink" xlink:type="simple">
          <person-group><name name-style="western"><surname>Thorell</surname><given-names>T</given-names></name></person-group> (<year>1893</year>) <article-title><tp:taxon-name><tp:taxon-name-part taxon-name-part-type="order">Scorpiones</tp:taxon-name-part></tp:taxon-name> exotici R. Musei Historiea Naturalis Florentini.</article-title> <source>Bolletino della Società Entomologica Italiana</source> <volume>25</volume>: <fpage>356</fpage>–<lpage>387</lpage>.</mixed-citation></ref><ref id="B16"><mixed-citation xmlns:xlink="http://www.w3.org/1999/xlink" xlink:type="simple">
          <person-group><name name-style="western"><surname>Birula</surname><given-names>AA</given-names></name></person-group> (<year>1896</year>) <article-title>Miscelanea scorpiologica. I. Zur synonymie der russischen Skorpione.</article-title> <source>Annuaire du Musée Zoologique de l'Académie Impériale des Sciences de Saint-Pétersbourg</source> <volume>1</volume>: <fpage>229</fpage>–<lpage>245</lpage>.</mixed-citation></ref><ref id="B17"><mixed-citation xmlns:xlink="http://www.w3.org/1999/xlink" xlink:type="simple">
          <person-group><name name-style="western"><surname>Birula</surname><given-names>AA</given-names></name></person-group> (<year>1900</year>) <article-title><tp:taxon-name><tp:taxon-name-part taxon-name-part-type="order">Scorpiones</tp:taxon-name-part></tp:taxon-name> mediterranei Musei Zoologici Mosquensis.</article-title> <source>Izvestiya Imperatorskogo Obshchestva Lyubitelei Prirody, Istorii, Antropologii i Etnografii</source> <volume>98</volume>: <fpage>8</fpage>–<lpage>20</lpage>.</mixed-citation></ref><ref id="B93"><mixed-citation xmlns:xlink="http://www.w3.org/1999/xlink" xlink:type="simple">
          <person-group><name name-style="western"><surname>Hirst</surname><given-names>S</given-names></name></person-group> (<year>1925</year>) <article-title>XLIII.—On some scorpions from Morocco, with the description of a new genus and species.</article-title> <source>Annals and Magazine of Natural History</source> <volume>15</volume>: <fpage>414</fpage>–<lpage>416</lpage>. <ext-link xlink:type="simple" ext-link-type="doi" xlink:href="10.1080/00222932508633222">https://doi.org/10.1080/00222932508633222</ext-link></mixed-citation></ref><ref id="B11"><mixed-citation xmlns:xlink="http://www.w3.org/1999/xlink" xlink:type="simple">
          <person-group><name name-style="western"><surname>Bacelar</surname><given-names>A</given-names></name></person-group> (<year>1928</year>) <article-title>Aracnídios portuguêses III Catálogo Sistemático dos Aracnídios de Portugal citados por diversos autores (1831–1926).</article-title> <source>Bulletin de la Société Portugaise des Sciences Naturelles</source> <volume>10</volume>: <fpage>169</fpage>–<lpage>203</lpage>.</mixed-citation></ref><ref id="B50"><mixed-citation xmlns:xlink="http://www.w3.org/1999/xlink" xlink:type="simple">
          <person-group><name name-style="western"><surname>Dalla Torre</surname><given-names>KW von</given-names></name></person-group> (<year>1905</year>) <article-title>Die skorpione Tirols.</article-title> <source>Entomologisches Jahrbuch</source> <volume>1905</volume>: <fpage>1</fpage>–<lpage>4</lpage>.</mixed-citation></ref><ref id="B255"><mixed-citation xmlns:xlink="http://www.w3.org/1999/xlink" xlink:type="simple">
          <person-group><name name-style="western"><surname>Táborský</surname><given-names>K</given-names></name></person-group> (<year>1934</year>) <article-title>Sur les espèces du genre <italic><tp:taxon-name><tp:taxon-name-part taxon-name-part-type="genus">Buthus</tp:taxon-name-part></tp:taxon-name></italic> Leach du Muséum National de Prague (in Czech).</article-title> <source>Sborník Zoologického Oddĕlení Národního Musea v Praze [Acta Zoologica Musaei Nationalis Pragae]</source> <volume>1</volume>: <fpage>39</fpage>–<lpage>40</lpage>.</mixed-citation></ref><ref id="B142"><mixed-citation xmlns:xlink="http://www.w3.org/1999/xlink" xlink:type="simple">
          <person-group><name name-style="western"><surname>Leach</surname><given-names>WE</given-names></name></person-group> (<year>1815</year>) <article-title>A tabular View of the external Characters of Four Classes of Animals, which Linné arranged under <tp:taxon-name><tp:taxon-name-part taxon-name-part-type="class">INSECTA</tp:taxon-name-part></tp:taxon-name>; with the Distribution of the Genera composing Three of these Classes into Orders, andc. and Descriptions of several New Genera and Species.</article-title> <source>Transactions of the Linnean Society of London</source> <volume>11</volume>: <fpage>306</fpage>–<lpage>400</lpage>. <ext-link xlink:type="simple" ext-link-type="doi" xlink:href="10.1111/j.1096-3642.1813.tb00065.x">https://doi.org/10.1111/j.1096-3642.1813.tb00065.x</ext-link></mixed-citation></ref><ref id="B217"><mixed-citation xmlns:xlink="http://www.w3.org/1999/xlink" xlink:type="simple">
          <person-group><name name-style="western"><surname>Risso</surname><given-names>A</given-names></name></person-group> (<year>1826</year>) Les Scorpionides – Histoire Naturelle des principales productions de l'Europe méridionale et particulièrement de celles des environs de Nice et des Alpes Maritimes. Tome cinquième. F.-G. Levrault, Paris, 155–157.</mixed-citation></ref><ref id="B203"><mixed-citation xmlns:xlink="http://www.w3.org/1999/xlink" xlink:type="simple">
          <person-group><name name-style="western"><surname>Peters</surname><given-names>W</given-names></name></person-group> (<year>1861</year>) Ueber eine neue Eintheilung der Skorpione und ueber die von ihm in Mossambique gesammelten Arten von Skorpionen, aus welchem hier ein Auszug mitgetheilt wird. Monatsberichte der Königlich preussischen Akademie der Wissenschaften zu Berlin: 507–516.</mixed-citation></ref><ref id="B101"><mixed-citation xmlns:xlink="http://www.w3.org/1999/xlink" xlink:type="simple">
          <person-group><name name-style="western"><surname>Karsch</surname><given-names>F</given-names></name></person-group> (<year>1881a</year>) <article-title>Uebersicht der Europäienschen Skorpione.</article-title> <source>Berliner Entomologische Zeitschrift</source> <volume>25</volume>: <fpage>89</fpage>–<lpage>91</lpage>.</mixed-citation></ref><ref id="B129"><mixed-citation xmlns:xlink="http://www.w3.org/1999/xlink" xlink:type="simple">
          <person-group><name name-style="western"><surname>Kraepelin</surname><given-names>K</given-names></name></person-group> (<year>1895</year>) <article-title>Nachtrag zu Theil I der Revision der Scorpione.</article-title> <source>Jahrbuch der Hamburgischen wissenschaftlichen Anstalten</source> <volume>12</volume>: <fpage>73</fpage>–<lpage>96</lpage>.</mixed-citation></ref><ref id="B130"><mixed-citation xmlns:xlink="http://www.w3.org/1999/xlink" xlink:type="simple">
          <person-group><name name-style="western"><surname>Kraepelin</surname><given-names>K</given-names></name></person-group> (<year>1899</year>) <source><tp:taxon-name><tp:taxon-name-part taxon-name-part-type="order">Scorpiones</tp:taxon-name-part></tp:taxon-name> und Pedipalpi. Das Tierreich. Herausgegeben von der Deutschen Zoologischen Gesellschaft. Dahl F (Ed).</source> <publisher-name>Friedländer und Sohn Verlag</publisher-name>, <publisher-loc>Berlin</publisher-loc>, <size units="page">265 pp</size>. <ext-link xlink:type="simple" ext-link-type="uri" xlink:href="http://scholar.google.com/scholar?hl=enandbtnG=Searchandq=intitle:Scorpiones+und+Pedipalpi#0">http://scholar.google.com/scholar?hl=enandbtnG=Searchandq=intitle:Scorpiones+und+Pedipalpi#0</ext-link>.</mixed-citation></ref><ref id="B131"><mixed-citation xmlns:xlink="http://www.w3.org/1999/xlink" xlink:type="simple">
          <person-group><name name-style="western"><surname>Kraepelin</surname><given-names>K</given-names></name></person-group> (<year>1901</year>) <article-title>Catalogue des Scorpions des collections du Muséum d'histoire naturelle de Paris.</article-title> <source>Bulletin du Muséum d'Histoire Naturelle, Paris</source> <volume>7</volume>: <fpage>265</fpage>–<lpage>274</lpage>.</mixed-citation></ref><ref id="B300"><mixed-citation xmlns:xlink="http://www.w3.org/1999/xlink" xlink:type="simple">
          <person-group><name name-style="western"><surname>Werner</surname><given-names>F</given-names></name></person-group> (<year>1902</year>) <article-title>Die Scorpione, Pedipalpen und Solifugen in der zoologisch-vergleichend-anatomischen Sammlung der Universität Wien.</article-title> <source>Verhandlungen der Kaiserlich-Königlichen Zoologish-Botanischen Gesellschaft in Wien</source> <volume>52</volume>: <fpage>595</fpage>–<lpage>608</lpage>.</mixed-citation></ref><ref id="B21"><mixed-citation xmlns:xlink="http://www.w3.org/1999/xlink" xlink:type="simple">
          <person-group><name name-style="western"><surname>Birula</surname><given-names>AA</given-names></name></person-group> (<year>1910</year>) <article-title>Ueber <tp:taxon-name><tp:taxon-name-part taxon-name-part-type="genus">Scorpio</tp:taxon-name-part></tp:taxon-name> maurus Linné und seine Unterarten.</article-title> <source>Horae Societatis Entomologicae Rossicae</source> <volume>39</volume>: <fpage>115</fpage>–<lpage>192</lpage>. <ext-link xlink:type="simple" ext-link-type="uri" xlink:href="https://www.ntnu.no/ub/scorpion-files/Birula_1910.pdf">https://www.ntnu.no/ub/scorpion-files/Birula_1910.pdf</ext-link></mixed-citation></ref><ref id="B179"><mixed-citation xmlns:xlink="http://www.w3.org/1999/xlink" xlink:type="simple">
          <person-group><name name-style="western"><surname>Masi</surname><given-names>L</given-names></name></person-group> (<year>1912</year>) Note sugli scorpioni appartenenti al R. Museo zoologico di Roma. Memorie della Società Entomologica Italiana 3: 88–108, 120–144.</mixed-citation></ref><ref id="B28"><mixed-citation xmlns:xlink="http://www.w3.org/1999/xlink" xlink:type="simple">
          <person-group><name name-style="western"><surname>Borelli</surname><given-names>A</given-names></name></person-group> (<year>1914b</year>) <article-title>Gli scorpioni del Museo Civico di Storia Naturale di Milano.</article-title> <source>Atti della Società Italiana di Scienze Naturali e del Museo Civico di Storia Naturale in Milano</source> <volume>53</volume>: <fpage>456</fpage>–<lpage>464</lpage>.</mixed-citation></ref><ref id="B135"><mixed-citation xmlns:xlink="http://www.w3.org/1999/xlink" xlink:type="simple">
          <person-group><name name-style="western"><surname>Lampe</surname><given-names>E</given-names></name></person-group> (<year>1917</year>) <article-title>Katalog der Skorpione, Pedipalpen und Solifugen des Naturhistorischen Museums der Residenzstadt Wiesbaden.</article-title> <source>Jahrbücher des Nassauischen Verein für Naturkunde, Wiesbaden</source> <volume>70</volume>: <fpage>185</fpage>–<lpage>208</lpage>.</mixed-citation></ref><ref id="B199"><mixed-citation xmlns:xlink="http://www.w3.org/1999/xlink" xlink:type="simple">
          <person-group><name name-style="western"><surname>Pavlovsky</surname><given-names>EN</given-names></name></person-group> (<year>1924</year>) <article-title>On the morphology of the male genital apparatus in scorpions.</article-title> <source>Trudy Leningradskogo Obshchestva Yestestvoispytatelei</source> <volume>53</volume>: <fpage>17</fpage>–<lpage>86</lpage>.</mixed-citation></ref><ref id="B200"><mixed-citation xmlns:xlink="http://www.w3.org/1999/xlink" xlink:type="simple">
          <person-group><name name-style="western"><surname>Pavlovsky</surname><given-names>EN</given-names></name></person-group> (<year>1925</year>) <article-title>Zur morphologie des weiblichen Genitalapparates und zur Embryologie der Skorpione.</article-title> <source>Annuaire du Musée Zoologique de l'Académie des Sciences d'URSS</source> <volume>26</volume>: <fpage>137</fpage>–<lpage>205</lpage>.</mixed-citation></ref><ref id="B301"><mixed-citation xmlns:xlink="http://www.w3.org/1999/xlink" xlink:type="simple">
          <person-group><name name-style="western"><surname>Werner</surname><given-names>F</given-names></name></person-group> (<year>1925</year>) <article-title>Skorpione und Solifugen aus dem östlichen und nördlichen Spanien, gesammelt von Dr. F. Haas in den Jahren 1914–1918.</article-title> <source>Senckenbergiana</source> <volume>7</volume>: <fpage>209</fpage>–<lpage>210</lpage>.</mixed-citation></ref><ref id="B306"><mixed-citation xmlns:xlink="http://www.w3.org/1999/xlink" xlink:type="simple">
          <person-group><name name-style="western"><surname>Werner</surname><given-names>F</given-names></name></person-group> (<year>1936</year>) <article-title>Neu-Eingänge von Skorpionen im Zoologischen Museum in Hamburg. Festschrift zum 60. Geburtstage von Professor Dr. Embrik.</article-title> <source>Strand, Riga</source> <volume>2</volume>: <fpage>171</fpage>–<lpage>193</lpage>.</mixed-citation></ref><ref id="B231"><mixed-citation xmlns:xlink="http://www.w3.org/1999/xlink" xlink:type="simple">
          <person-group><name name-style="western"><surname>Schenkel</surname><given-names>E</given-names></name></person-group> (<year>1938</year>) Spinnentiere von der Iberischen Halbinsel, gesammelt von Prof. Dr O. Lundblad, 1935. Arkiv för Zoologi 30A: 1–29.</mixed-citation></ref><ref id="B69"><mixed-citation xmlns:xlink="http://www.w3.org/1999/xlink" xlink:type="simple">
          <person-group><name name-style="western"><surname>Feytaud</surname><given-names>J</given-names></name></person-group> (<year>1940</year>) <article-title>Les scorpions de France.</article-title> <source>Revue de Zoologie Agricole et Appliquée</source> <volume>39</volume>: <fpage>33</fpage>–<lpage>43</lpage>.</mixed-citation></ref><ref id="B271"><mixed-citation xmlns:xlink="http://www.w3.org/1999/xlink" xlink:type="simple">
          <person-group><name name-style="western"><surname>Vachon</surname><given-names>M</given-names></name></person-group> (<year>1940</year>) <article-title>Sur la systématique des scorpions.</article-title> <source>Mémoires du Muséum national d'Histoire naturelle, Nouvelle Série, Paris</source> <volume>13</volume>: <fpage>241</fpage>–<lpage>260</lpage>.</mixed-citation></ref><ref id="B52"><mixed-citation xmlns:xlink="http://www.w3.org/1999/xlink" xlink:type="simple">
          <person-group><name name-style="western"><surname>Denis</surname><given-names>J</given-names></name></person-group> (<year>1948</year>) <article-title>Le scorpion languedocien dans les Pyrénées-orientales.</article-title> <source>Bulletin de la Société Linnéenne de Lyon</source> <volume>17</volume>: <fpage>155</fpage>–<lpage>156</lpage>.</mixed-citation></ref><ref id="B275"><mixed-citation xmlns:xlink="http://www.w3.org/1999/xlink" xlink:type="simple">
          <person-group><name name-style="western"><surname>Vachon</surname><given-names>M</given-names></name></person-group> (<year>1948c</year>) <article-title>Scorpions récoltés dans l'ile de Crète par Mr le docteur Otto Von Wettstein.</article-title> <source>Annalen des Naturhistorischen Museums in Wien</source> <volume>56</volume>: <fpage>61</fpage>–<lpage>69</lpage>. <ext-link xlink:type="simple" ext-link-type="uri" xlink:href="http://www.jstor.org/stable/41768480">http://www.jstor.org/stable/41768480</ext-link>.</mixed-citation></ref><ref id="B276"><mixed-citation xmlns:xlink="http://www.w3.org/1999/xlink" xlink:type="simple">
          <person-group><name name-style="western"><surname>Vachon</surname><given-names>M</given-names></name></person-group> (<year>1949a</year>) <article-title>Études sur les Scorpions. III (suite). Déscription des Scorpions du Nord de l'Afrique.</article-title> <source>Archives de l'Institut Pasteur d'Algérie</source> <volume>27</volume>: <fpage>134</fpage>–<lpage>169</lpage>.</mixed-citation></ref><ref id="B280"><mixed-citation xmlns:xlink="http://www.w3.org/1999/xlink" xlink:type="simple">
          <person-group><name name-style="western"><surname>Vachon</surname><given-names>M</given-names></name></person-group> (<year>1950b</year>) <article-title>Études sur les Scorpions. (suite). Déscription des Scorpions du Nord-ouest de l'Afrique.</article-title> <source>Archives de l'Institut Pasteur d'Algérie</source> <volume>28</volume>: <fpage>382</fpage>–<lpage>413</lpage>.</mixed-citation></ref><ref id="B281"><mixed-citation xmlns:xlink="http://www.w3.org/1999/xlink" xlink:type="simple">
          <person-group><name name-style="western"><surname>Vachon</surname><given-names>M</given-names></name></person-group> (<year>1951a</year>) <article-title>Études sur les Scorpions. (suite et fin). Détermination des Scorpions du Nord-Ouest de l'Afrique.</article-title> <source>Archives de l'Institut Pasteur d'Algérie</source> <volume>29</volume>: <fpage>46</fpage>–<lpage>104</lpage>.</mixed-citation></ref><ref id="B282"><mixed-citation xmlns:xlink="http://www.w3.org/1999/xlink" xlink:type="simple">
          <person-group><name name-style="western"><surname>Vachon</surname><given-names>M</given-names></name></person-group> (<year>1951b</year>) Scorpions collectés au Maroc par MM. P. Strinati et V. Aellen (Mission scientifique Suisse au Maroc, août-septembre 1950). Bulletin du Muséum National d'Histoire Naturelle, Paris, 2<sup>eme</sup> série 23: 621–623.</mixed-citation></ref><ref id="B283"><mixed-citation xmlns:xlink="http://www.w3.org/1999/xlink" xlink:type="simple">
          <person-group><name name-style="western"><surname>Vachon</surname><given-names>M</given-names></name></person-group> (<year>1952a</year>) <source>Études sur les scorpions. (published 1948–1951 in Archives de l'Institut Pasteur d'Algérie, 1948, 26: 25–90, 162–208, 288–316, 441–481; 1949, 27: 66–100, 134–169, 281–288, 334–396; 1950, 28: 152–216, 382–413; 1951, 29: 46–104).</source> <publisher-name>Institut Pasteur d'Algérie</publisher-name>, <publisher-loc>Alger</publisher-loc>, <size units="page">482 pp</size>. <ext-link xlink:type="simple" ext-link-type="uri" xlink:href="https://www.ntnu.no/ub/scorpion-files/vachon.php">https://www.ntnu.no/ub/scorpion-files/vachon.php</ext-link>.</mixed-citation></ref><ref id="B284"><mixed-citation xmlns:xlink="http://www.w3.org/1999/xlink" xlink:type="simple">
          <person-group><name name-style="western"><surname>Vachon</surname><given-names>M</given-names></name></person-group> (<year>1952b</year>) Le Scorpion Languedocien et sa répartition en France à propos de sa présence dans le Département de l'Ardèche. Bulletin du Muséum National d'Histoire Naturelle, Paris, 2<sup>eme</sup> série 24: 274–279.</mixed-citation></ref><ref id="B288"><mixed-citation xmlns:xlink="http://www.w3.org/1999/xlink" xlink:type="simple">
          <person-group><name name-style="western"><surname>Vachon</surname><given-names>M</given-names></name></person-group> (<year>1961</year>) <article-title>Le Parc national de Niokolo-Koba. III. Scorpions.</article-title> <source>Mémoires de l'Institut Français d'Afrique Noire</source> <volume>62</volume>: <fpage>31</fpage>–<lpage>32</lpage>.</mixed-citation></ref><ref id="B34"><mixed-citation xmlns:xlink="http://www.w3.org/1999/xlink" xlink:type="simple">
          <person-group><name name-style="western"><surname>Bücherl</surname><given-names>W</given-names></name></person-group> (<year>1964</year>) <article-title>Distribuição geográfica dos Aracnóides peçonhentos temíveis.</article-title> <source>Memórias do Instituto Butantan</source> <volume>31</volume>: <fpage>55</fpage>–<lpage>66</lpage>.</mixed-citation></ref><ref id="B202"><mixed-citation xmlns:xlink="http://www.w3.org/1999/xlink" xlink:type="simple">
          <person-group><name name-style="western"><surname>Pérez</surname><given-names>S</given-names></name></person-group> (<year>1974</year>) <article-title>Un inventario preliminar de los escorpiones de la region Paleartica y claves para la identification de los generos de la region Paleartica Occidental.</article-title> <source>Cátedra de Artrópodos</source> <volume>7</volume>: <fpage>1</fpage>–<lpage>45</lpage>.</mixed-citation></ref><ref id="B291"><mixed-citation xmlns:xlink="http://www.w3.org/1999/xlink" xlink:type="simple">
          <person-group><name name-style="western"><surname>Vachon</surname><given-names>M</given-names></name></person-group> (<year>1974</year>) Étude des caractères utilisés pour classer les familles et les genres de Scorpions (Arachnides). 1. La trichobothriotaxie en Arachnologie. Sigles trichobothriaux et types de trichobothriotaxie chez les Scorpions. Bulletin du Muséum national d'Histoire naturelle, Paris, 3e Série Zoologie 104: 857–958. <ext-link xlink:type="simple" ext-link-type="uri" xlink:href="http://bibliotheques.mnhn.fr/medias/doc/EXPLOITATION/IFD/BMZOO_S003_1973_T140_N104/bulletin-du-museum-national-d-histoire-naturelle-zoologie">http://bibliotheques.mnhn.fr/medias/doc/EXPLOITATION/IFD/BMZOO_S003_1973_T140_N104/bulletin-du-museum-national-d-histoire-naturelle-zoologie</ext-link>.</mixed-citation></ref><ref id="B143"><mixed-citation xmlns:xlink="http://www.w3.org/1999/xlink" xlink:type="simple">
          <person-group><name name-style="western"><surname>Levy</surname><given-names>G</given-names></name><name name-style="western"><surname>Amitai</surname><given-names>P</given-names></name></person-group> (<year>1980</year>) <source>Fauna Palaestina. <tp:taxon-name><tp:taxon-name-part taxon-name-part-type="class">Arachnida</tp:taxon-name-part></tp:taxon-name> I: <tp:taxon-name><tp:taxon-name-part taxon-name-part-type="order">Scorpiones</tp:taxon-name-part></tp:taxon-name>.</source> <publisher-name>The Israel Academy of Sciences an d Humanit es</publisher-name>, <publisher-loc>Jerusalem</publisher-loc>, <size units="page">172 pp</size>.</mixed-citation></ref><ref id="B108"><mixed-citation xmlns:xlink="http://www.w3.org/1999/xlink" xlink:type="simple">
          <person-group><name name-style="western"><surname>Kinzelbach</surname><given-names>R</given-names></name></person-group> (<year>1982</year>) <article-title>Die Skorpionssammlung des Naturhistorischen Museums der Stadt Mainz. Teil I: Europa Und Anatolien.</article-title> <source>Mainzer Naturwisserschaftlichen Archiv</source> <volume>20</volume>: <fpage>49</fpage>–<lpage>66</lpage>.</mixed-citation></ref><ref id="B214"><mixed-citation xmlns:xlink="http://www.w3.org/1999/xlink" xlink:type="simple">
          <person-group><name name-style="western"><surname>Prost</surname><given-names>A</given-names></name></person-group> (<year>1982</year>) <article-title>L’identification des scorpions de Haute-Volta.</article-title> <source>Notes et Documents Voltaiques</source> <volume>13</volume>: <fpage>4</fpage>–<lpage>10</lpage>.</mixed-citation></ref><ref id="B177"><mixed-citation xmlns:xlink="http://www.w3.org/1999/xlink" xlink:type="simple">
          <person-group><name name-style="western"><surname>Mari</surname><given-names>EG</given-names></name><name name-style="western"><surname>Ferragut</surname><given-names>E</given-names></name><name name-style="western"><surname>Navarro</surname><given-names>V</given-names></name><name name-style="western"><surname>Laborda</surname><given-names>R</given-names></name><name name-style="western"><surname>Comelles</surname><given-names>JC</given-names></name></person-group> (<year>1987</year>) Nueva aportación al concimiento de los artrópodos de las Islas Columbretes. In: Alonso Matilla LA, Carretero JL, Garcia-Carrascosa A. (Eds) Islas Columbretes. Contribución al estudio de su medio natural. Generalitat Valenciana, Valencia, 155–179. <ext-link xlink:type="simple" ext-link-type="uri" xlink:href="http://www.llig.gva.es/es/1361-9788478903511.html">http://www.llig.gva.es/es/1361-9788478903511.html</ext-link>.</mixed-citation></ref><ref id="B246"><mixed-citation xmlns:xlink="http://www.w3.org/1999/xlink" xlink:type="simple">
          <person-group><name name-style="western"><surname>Sissom</surname><given-names>WD</given-names></name></person-group> (<year>1990</year>) <article-title>Systematics, biogeography and paleontology.</article-title> In: <person-group><name name-style="western"><surname>Polis</surname><given-names>GA</given-names></name></person-group> (<role>Ed.</role>) <issue-title>Biology of scorpions.</issue-title> <source>Stanford University Press, Stanford</source>, <fpage>64</fpage>–<lpage>160</lpage>.</mixed-citation></ref><ref id="B116"><mixed-citation xmlns:xlink="http://www.w3.org/1999/xlink" xlink:type="simple">
          <person-group><name name-style="western"><surname>Kovařík</surname><given-names>F</given-names></name></person-group> (<year>1992a</year>) <article-title>A check list of scorpions (<tp:taxon-name><tp:taxon-name-part taxon-name-part-type="class">Arachnida</tp:taxon-name-part></tp:taxon-name>: <tp:taxon-name><tp:taxon-name-part taxon-name-part-type="order">Scorpiones</tp:taxon-name-part></tp:taxon-name>) in the collections of the zoological department, National Museum in Prague.</article-title> <source>Acta Societas Zoologicae Bohemicae</source> <volume>56</volume>: <fpage>181</fpage>–<lpage>186</lpage>.</mixed-citation></ref><ref id="B215"><mixed-citation xmlns:xlink="http://www.w3.org/1999/xlink" xlink:type="simple">
          <person-group><name name-style="western"><surname>Reichholf</surname><given-names>JH</given-names></name><name name-style="western"><surname>Steinbach</surname><given-names>G eds.</given-names></name></person-group> (<year>1992</year>) Skorpione. In: Die Grosse Bertelsmann Lexikothek. Naturenzyklopädie Europas. Tome 4. Bertelsmann Verlag, 32–35.</mixed-citation></ref><ref id="B47"><mixed-citation xmlns:xlink="http://www.w3.org/1999/xlink" xlink:type="simple">
          <person-group><name name-style="western"><surname>Crucitti</surname><given-names>P</given-names></name></person-group> (<year>1993</year>) <article-title>Problemi di conservazione degli scorpioni europei.</article-title> <source>Ambiente Risorte Salute</source> <volume>22</volume>: <fpage>51</fpage>–<lpage>55</lpage>.</mixed-citation></ref><ref id="B297"><mixed-citation xmlns:xlink="http://www.w3.org/1999/xlink" xlink:type="simple">
          <person-group><name name-style="western"><surname>Vincent</surname><given-names>M</given-names></name></person-group> (<year>1994</year>) <article-title>Observation de <italic><tp:taxon-name><tp:taxon-name-part taxon-name-part-type="genus">Buthus</tp:taxon-name-part> <tp:taxon-name-part taxon-name-part-type="species">occitanus</tp:taxon-name-part></tp:taxon-name></italic> (Amoreux, 1789) (<tp:taxon-name><tp:taxon-name-part taxon-name-part-type="class">Scorpionida</tp:taxon-name-part></tp:taxon-name>, <tp:taxon-name><tp:taxon-name-part taxon-name-part-type="family">Buthidae</tp:taxon-name-part></tp:taxon-name>) dans la région de Manosque (Alpes de Haute-Provence).</article-title> <source>Arachnides</source> <volume>22</volume>: <fpage>6</fpage>–<lpage>7</lpage>.</mixed-citation></ref><ref id="B32"><mixed-citation xmlns:xlink="http://www.w3.org/1999/xlink" xlink:type="simple">
          <person-group><name name-style="western"><surname>Braunwalder</surname><given-names>ME</given-names></name></person-group> (<year>1997</year>) <article-title>A note on Pierre-Joseph Amoreux (1741-1824) and his publications on <tp:taxon-name><tp:taxon-name-part taxon-name-part-type="genus">Buthus</tp:taxon-name-part> <tp:taxon-name-part taxon-name-part-type="species">occitanus</tp:taxon-name-part></tp:taxon-name>.</article-title> <source>Newsletter of the British Arachnological Society</source> <volume>78</volume>: <fpage>3</fpage>–<lpage>4</lpage>.</mixed-citation></ref><ref id="B42"><mixed-citation xmlns:xlink="http://www.w3.org/1999/xlink" xlink:type="simple">
          <person-group><name name-style="western"><surname>Cloudsley-Thompson</surname><given-names>JL</given-names></name><name name-style="western"><surname>Lourenço</surname><given-names>WR</given-names></name></person-group> (<year>1998</year>) <article-title>On the meaning of the trivial name of the Scorpion <italic><tp:taxon-name><tp:taxon-name-part taxon-name-part-type="genus">Buthus</tp:taxon-name-part> <tp:taxon-name-part taxon-name-part-type="species">occitanus</tp:taxon-name-part></tp:taxon-name></italic> (Amoreux, 1789) with notes on its distribution and variability.</article-title> <source>Newsletter of the British Arachnological Society</source> <volume>81</volume>: <fpage>1</fpage>–<lpage>2</lpage>.</mixed-citation></ref><ref id="B120"><mixed-citation xmlns:xlink="http://www.w3.org/1999/xlink" xlink:type="simple">
          <person-group><name name-style="western"><surname>Kovařík</surname><given-names>F</given-names></name></person-group> (<year>1998</year>) <source>Štiří.</source> <publisher-name>Madagaskar</publisher-name>, <publisher-loc>Jihlava</publisher-loc>, <size units="page">176 pp</size>.</mixed-citation></ref><ref id="B121"><mixed-citation xmlns:xlink="http://www.w3.org/1999/xlink" xlink:type="simple">
          <person-group><name name-style="western"><surname>Kovařík</surname><given-names>F</given-names></name></person-group> (<year>1999</year>) <article-title>Review of European scorpions, with a key to species.</article-title> <source>Serket</source> <volume>6</volume>: <fpage>38</fpage>–<lpage>44</lpage>.</mixed-citation></ref><ref id="B67"><mixed-citation xmlns:xlink="http://www.w3.org/1999/xlink" xlink:type="simple">
          <person-group><name name-style="western"><surname>Fet</surname><given-names>V</given-names></name><name name-style="western"><surname>Lowe</surname><given-names>G</given-names></name></person-group> (<year>2000</year>) <article-title>Genus <italic><tp:taxon-name><tp:taxon-name-part taxon-name-part-type="genus">Buthus</tp:taxon-name-part></tp:taxon-name></italic> Leach, 1815.</article-title> In: <person-group><name name-style="western"><surname>Fet</surname><given-names>V</given-names></name><name name-style="western"><surname>Sissom</surname><given-names>WD</given-names></name><name name-style="western"><surname>Lowe</surname><given-names>G</given-names></name><name name-style="western"><surname>Braunwalder</surname><given-names>ME</given-names></name></person-group> (<role>Eds</role>) <issue-title>Catalog of the Scorpions of the World (1758-1998).</issue-title> <source>The New York Entomological Society, New York</source>, <fpage>91</fpage>–<lpage>97</lpage>.</mixed-citation></ref><ref id="B151"><mixed-citation xmlns:xlink="http://www.w3.org/1999/xlink" xlink:type="simple">
          <person-group><name name-style="western"><surname>Lourenço</surname><given-names>WR</given-names></name></person-group> (<year>2003</year>) <article-title>Compléments à la faune de scorpions (<tp:taxon-name><tp:taxon-name-part taxon-name-part-type="class">Arachnida</tp:taxon-name-part></tp:taxon-name>) de l'Afrique du Nord, avec des considérations sur le genre <italic><tp:taxon-name><tp:taxon-name-part taxon-name-part-type="genus">Buthus</tp:taxon-name-part></tp:taxon-name></italic> Leach, 1815.</article-title> <source>Revue Suisse de Zoologie</source> <volume>110</volume>: <fpage>875</fpage>–<lpage>912</lpage>.</mixed-citation></ref><ref id="B173"><mixed-citation xmlns:xlink="http://www.w3.org/1999/xlink" xlink:type="simple">
          <person-group><name name-style="western"><surname>Lourenço</surname><given-names>WR</given-names></name><name name-style="western"><surname>Vachon</surname><given-names>M</given-names></name></person-group> (<year>2004</year>) <article-title>Considérations sur le genre <italic><tp:taxon-name><tp:taxon-name-part taxon-name-part-type="genus">Buthus</tp:taxon-name-part></tp:taxon-name></italic> Leach, 1815 en Espagne, et description de deux nouvelles espèces (<tp:taxon-name><tp:taxon-name-part taxon-name-part-type="order">Scorpiones</tp:taxon-name-part></tp:taxon-name>, <tp:taxon-name><tp:taxon-name-part taxon-name-part-type="family">Buthidae</tp:taxon-name-part></tp:taxon-name>).</article-title> <source>Revista Ibérica de Aracnología</source> <volume>9</volume>: <fpage>81</fpage>–<lpage>94</lpage>.</mixed-citation></ref><ref id="B257"><mixed-citation xmlns:xlink="http://www.w3.org/1999/xlink" xlink:type="simple">
          <person-group><name name-style="western"><surname>Teruel</surname><given-names>R</given-names></name><name name-style="western"><surname>Pérez-Bote</surname><given-names>JL</given-names></name></person-group> (<year>2005</year>) <article-title>Complementos a la descripción de <italic><tp:taxon-name><tp:taxon-name-part taxon-name-part-type="genus">Buthus</tp:taxon-name-part> <tp:taxon-name-part taxon-name-part-type="species">ibericus</tp:taxon-name-part></tp:taxon-name></italic> Lourenço and Vachon 2004 (<tp:taxon-name><tp:taxon-name-part taxon-name-part-type="order">Scorpiones</tp:taxon-name-part></tp:taxon-name>: <tp:taxon-name><tp:taxon-name-part taxon-name-part-type="family">Buthidae</tp:taxon-name-part></tp:taxon-name>).</article-title> <source>Boletín de la Sociedad Entomológica Aragonesa</source> <volume>37</volume>: <fpage>273</fpage>–<lpage>275</lpage>.</mixed-citation></ref><ref id="B37"><mixed-citation xmlns:xlink="http://www.w3.org/1999/xlink" xlink:type="simple">
          <person-group><name name-style="western"><surname>Castilla</surname><given-names>AM</given-names></name><name name-style="western"><surname>Pons</surname><given-names>GX</given-names></name></person-group> (<year>2007</year>) <article-title>Primeros datos sobre la población de escorpiones (<tp:taxon-name><tp:taxon-name-part taxon-name-part-type="genus">Buthus</tp:taxon-name-part> <tp:taxon-name-part taxon-name-part-type="species">occitanus</tp:taxon-name-part></tp:taxon-name>) en las islas Columbretes (Mediterráneo, España).</article-title> <source>Bolletí de la Societat d'Història Natural de les Balears</source> <volume>50</volume>: <fpage>257</fpage>–<lpage>268</lpage>. <ext-link xlink:type="simple" ext-link-type="uri" xlink:href="http://www.raco.cat/index.php/BolletiSHNBalears/article/viewArticle/179006/0">http://www.raco.cat/index.php/BolletiSHNBalears/article/viewArticle/179006/0</ext-link></mixed-citation></ref><ref id="B250"><mixed-citation xmlns:xlink="http://www.w3.org/1999/xlink" xlink:type="simple">
          <person-group><name name-style="western"><surname>Sousa</surname><given-names>P</given-names></name><name name-style="western"><surname>Froufe</surname><given-names>E</given-names></name><name name-style="western"><surname>Alves</surname><given-names>PC</given-names></name><name name-style="western"><surname>Harris</surname><given-names>DJ</given-names></name></person-group> (<year>2010</year>) <article-title>Genetic diversity within scorpions of the genus <italic><tp:taxon-name><tp:taxon-name-part taxon-name-part-type="genus">Buthus</tp:taxon-name-part></tp:taxon-name></italic> from the Iberian Peninsula: mitochondrial DNA sequence data indicate additional distinct cryptic lineages.</article-title> <source>Journal of Arachnology</source> <volume>38</volume>: <fpage>206</fpage>–<lpage>211</lpage>. <ext-link xlink:type="simple" ext-link-type="doi" xlink:href="10.1636/H08-98.1">https://doi.org/10.1636/H08-98.1</ext-link></mixed-citation></ref><ref id="B44"><mixed-citation xmlns:xlink="http://www.w3.org/1999/xlink" xlink:type="simple">
          <person-group><name name-style="western"><surname>Colombo</surname><given-names>M</given-names></name></person-group> (<year>2011</year>) <article-title>On Fabre’s Traces: an Important Contributor to the Knowledge of <italic><tp:taxon-name><tp:taxon-name-part taxon-name-part-type="genus">Buthus</tp:taxon-name-part> <tp:taxon-name-part taxon-name-part-type="species">occitanus</tp:taxon-name-part></tp:taxon-name></italic> (Amoreux, 1789).</article-title> <source><tp:taxon-name><tp:taxon-name-part taxon-name-part-type="genus">Euscorpius</tp:taxon-name-part></tp:taxon-name></source> <volume>117</volume>: <fpage>1</fpage>–<lpage>10</lpage>. <ext-link xlink:type="simple" ext-link-type="uri" xlink:href="http://www.science.marshall.edu/fet/euscorpius/p2011_117.pdf">http://www.science.marshall.edu/fet/euscorpius/p2011_117.pdf</ext-link></mixed-citation></ref><ref id="B219"><mixed-citation xmlns:xlink="http://www.w3.org/1999/xlink" xlink:type="simple">
          <person-group><name name-style="western"><surname>Rossi</surname><given-names>A</given-names></name></person-group> (<year>2012</year>) <article-title>Notes on the distribution of the species of the genus <italic><tp:taxon-name><tp:taxon-name-part taxon-name-part-type="genus">Buthus</tp:taxon-name-part></tp:taxon-name></italic> (Leach, 1815) (<tp:taxon-name><tp:taxon-name-part taxon-name-part-type="order">Scorpiones</tp:taxon-name-part></tp:taxon-name>, <tp:taxon-name><tp:taxon-name-part taxon-name-part-type="family">Buthidae</tp:taxon-name-part></tp:taxon-name>) in Europe, with a description of a new species from Spain.</article-title> <source>Bulletin of the British Arachnological Society</source> <volume>15</volume>: <fpage>273</fpage>–<lpage>279</lpage>.</mixed-citation></ref><ref id="B201"><mixed-citation xmlns:xlink="http://www.w3.org/1999/xlink" xlink:type="simple">
          <person-group><name name-style="western"><surname>Pedroso</surname><given-names>D</given-names></name><name name-style="western"><surname>Sousa</surname><given-names>P</given-names></name><name name-style="western"><surname>Harris</surname><given-names>DJ</given-names></name><name name-style="western"><surname>van der Meijden</surname><given-names>A</given-names></name></person-group> (<year>2013</year>) <article-title>Phylogeography of <italic><tp:taxon-name><tp:taxon-name-part taxon-name-part-type="genus">Buthus</tp:taxon-name-part></tp:taxon-name></italic> Leach, 1815 (<tp:taxon-name><tp:taxon-name-part taxon-name-part-type="order">Scorpiones</tp:taxon-name-part></tp:taxon-name>: <tp:taxon-name><tp:taxon-name-part taxon-name-part-type="family">Buthidae</tp:taxon-name-part></tp:taxon-name>): a multigene molecular approach reveals a further complex evolutionary history in the Maghreb.</article-title> <source>African Invertebrates</source> <volume>48</volume>: <fpage>298</fpage>–<lpage>308</lpage>. <ext-link xlink:type="simple" ext-link-type="doi" xlink:href="10.3377/004.048.0216">https://doi.org/10.3377/004.048.0216</ext-link></mixed-citation></ref><ref id="B178"><mixed-citation xmlns:xlink="http://www.w3.org/1999/xlink" xlink:type="simple">
          <person-group><name name-style="western"><surname>Martin-Eauclaire</surname><given-names>M-F</given-names></name><name name-style="western"><surname>Bosmans</surname><given-names>F</given-names></name><name name-style="western"><surname>Céard</surname><given-names>B</given-names></name><name name-style="western"><surname>Diochot</surname><given-names>S</given-names></name><name name-style="western"><surname>Bougis</surname><given-names>PE</given-names></name></person-group> (<year>2014</year>) <article-title>A first exploration of the venom of the <italic><tp:taxon-name><tp:taxon-name-part taxon-name-part-type="genus">Buthus</tp:taxon-name-part> <tp:taxon-name-part taxon-name-part-type="species">occitanus</tp:taxon-name-part></tp:taxon-name></italic> scorpion found in southern France.</article-title> <source>Toxicon</source> <volume>79</volume>: <fpage>55</fpage>–<lpage>63</lpage>. <ext-link xlink:type="simple" ext-link-type="doi" xlink:href="10.1016/j.toxicon.2014.01.002">https://doi.org/10.1016/j.toxicon.2014.01.002</ext-link></mixed-citation></ref><ref id="B256"><mixed-citation xmlns:xlink="http://www.w3.org/1999/xlink" xlink:type="simple">
          <person-group><name name-style="western"><surname>Teruel</surname><given-names>R</given-names></name><name name-style="western"><surname>Melic</surname><given-names>A</given-names></name></person-group> (<year>2015</year>) <article-title>Orden <tp:taxon-name><tp:taxon-name-part taxon-name-part-type="order">Scorpiones</tp:taxon-name-part></tp:taxon-name>.</article-title> <source>Revista IDE@ - SEA</source> <volume>18</volume>: <fpage>1</fpage>–<lpage>17</lpage>.</mixed-citation></ref><ref id="B160"><mixed-citation xmlns:xlink="http://www.w3.org/1999/xlink" xlink:type="simple">
          <person-group><name name-style="western"><surname>Lourenço</surname><given-names>WR</given-names></name></person-group> (<year>2016b</year>) <article-title>Scorpion incidents, misidentification cases and possible implications for the final interpretation of results.</article-title> <source>Journal of Venomous Animals and Toxins including Tropical Diseases</source> <volume>22</volume>: <fpage>1</fpage>–<lpage>25</lpage>. <ext-link xlink:type="simple" ext-link-type="doi" xlink:href="10.1186/s40409-016-0075-6">https://doi.org/10.1186/s40409-016-0075-6</ext-link></mixed-citation></ref><ref id="B87"><mixed-citation xmlns:xlink="http://www.w3.org/1999/xlink" xlink:type="simple">
          <person-group><name name-style="western"><surname>Hadži</surname><given-names>J</given-names></name></person-group> (<year>1929</year>) <article-title>Skorpije Schmidtove zbirke (<italic><tp:taxon-name><tp:taxon-name-part taxon-name-part-type="genus">Euscorpius</tp:taxon-name-part> <tp:taxon-name-part taxon-name-part-type="species">italicus</tp:taxon-name-part></tp:taxon-name></italic> polytrichus n. ssp. i <italic>ostale</italic> nove rase). (in Slovenian).</article-title> <source>Glasnik Muzejskega Drustva za Slovenijo</source> <volume>10</volume>: <fpage>30</fpage>–<lpage>41</lpage>.</mixed-citation></ref><ref id="B278"><mixed-citation xmlns:xlink="http://www.w3.org/1999/xlink" xlink:type="simple">
          <person-group><name name-style="western"><surname>Vachon</surname><given-names>M</given-names></name></person-group> (<year>1949c</year>) <article-title>Études sur les Scorpions. III (suite). Déscription des Scorpions du Nord de l'Afrique.</article-title> <source>Archives de l'Institut Pasteur d'Algérie</source> <volume>27</volume>: <fpage>334</fpage>–<lpage>396</lpage>.</mixed-citation></ref><ref id="B77"><mixed-citation xmlns:xlink="http://www.w3.org/1999/xlink" xlink:type="simple">
          <person-group><name name-style="western"><surname>Gantenbein</surname><given-names>B</given-names></name><name name-style="western"><surname>Largiadèr</surname><given-names>CR</given-names></name></person-group> (<year>2003</year>) <article-title>The phylogeographic importance of the Strait of Gibraltar as a gene flow barrier in terrestrial arthropods: a case study with the scorpion <italic><tp:taxon-name><tp:taxon-name-part taxon-name-part-type="genus">Buthus</tp:taxon-name-part> <tp:taxon-name-part taxon-name-part-type="species">occitanus</tp:taxon-name-part></tp:taxon-name></italic> as model organism.</article-title> <source>Molecular Phylogenetics and Evolution</source> <volume>28</volume>: <fpage>119</fpage>–<lpage>130</lpage>. <ext-link xlink:type="simple" ext-link-type="doi" xlink:href="10.1016/S1055-7903(03)00031-9">https://doi.org/10.1016/S1055-7903(03)00031-9</ext-link></mixed-citation></ref><ref id="B122"><mixed-citation xmlns:xlink="http://www.w3.org/1999/xlink" xlink:type="simple">
          <person-group><name name-style="western"><surname>Kovařík</surname><given-names>F</given-names></name></person-group> (<year>2001</year>) <article-title>Catalog of the Scorpions of the World (1758-1998) by V. Fet, W. D. Sissom, G. Lowe, and M. Braunwalder (New York Entomological Society, 2000: 690 pp.). Discussion and supplement for 1999 and part of 2000.</article-title> <source>Serket</source> <volume>7</volume>: <fpage>78</fpage>–<lpage>93</lpage>.</mixed-citation></ref><ref id="B20"><mixed-citation xmlns:xlink="http://www.w3.org/1999/xlink" xlink:type="simple">
          <person-group><name name-style="western"><surname>Birula</surname><given-names>AA</given-names></name></person-group> (<year>1909</year>) <article-title>Scorpione und Solifugen von Tripolis und Barka. Nach der Sammlung von Dr. Bruno Klaptocz im jahre 19-06. Zoologische Jahrbücher.</article-title> <source>Abteilung für Systematik, Geographie und Biologie der Tiere</source> <volume>28</volume>: <fpage>505</fpage>–<lpage>522</lpage>.</mixed-citation></ref><ref id="B22"><mixed-citation xmlns:xlink="http://www.w3.org/1999/xlink" xlink:type="simple">
          <person-group><name name-style="western"><surname>Birula</surname><given-names>AA</given-names></name></person-group> (<year>1914</year>) <article-title>Ergebnisse einer von Prof. Franz Werner im Sommer 1910 mit Unterstützung aus dem Legate Wedl ausgeführten zoologischen Forschungsreise nach Algerien. VI. Skorpione und Solifugen.</article-title> <source>Sitzungsberichte der Kaiserlichen Akademie der Wissenschaften, Mathematisch-Naturwissenschaftliche Klasse, Wien</source> <volume>123</volume>: <fpage>633</fpage>–<lpage>668</lpage>. <ext-link xlink:type="simple" ext-link-type="uri" xlink:href="http://www.zobodat.at/publikation_articles.php?id=148652">http://www.zobodat.at/publikation_articles.php?id=148652</ext-link>.</mixed-citation></ref><ref id="B23"><mixed-citation xmlns:xlink="http://www.w3.org/1999/xlink" xlink:type="simple">
          <person-group><name name-style="western"><surname>Birula</surname><given-names>AA</given-names></name></person-group> (<year>1917a</year>) <article-title>[authored as Byalynitskii-Birulya, A. A.] <tp:taxon-name><tp:taxon-name-part taxon-name-part-type="superfamily">Arachnoidea</tp:taxon-name-part></tp:taxon-name> <tp:taxon-name><tp:taxon-name-part taxon-name-part-type="division">Arthrogastra</tp:taxon-name-part></tp:taxon-name> Caucasica. Pars I. <tp:taxon-name><tp:taxon-name-part taxon-name-part-type="order">Scorpiones</tp:taxon-name-part></tp:taxon-name>.</article-title> <source>Zapiski Kavkazskogo Muzeya, Seriia A [Mémoires du Musée du Caucase, Série A]</source> <volume>5</volume>: <fpage>1</fpage>–<lpage>253</lpage>. [English translation: Byalynitskii-Birulya AA, 1964. Arthrogastric Arachnids of Caucasia. Part I. Scorpions. Israel Program for Scientific Translations, Jerusalem. 170 pp.]</mixed-citation></ref><ref id="B218"><mixed-citation xmlns:xlink="http://www.w3.org/1999/xlink" xlink:type="simple">
          <person-group><name name-style="western"><surname>Roewer</surname><given-names>CF</given-names></name></person-group> (<year>1943</year>) <article-title>Über eine neuerworbene Sammlung von Skorpionen des Natur-Museums Senckenberg.</article-title> <source>Senckenbergiana</source> <volume>26</volume>: <fpage>205</fpage>–<lpage>244</lpage>.</mixed-citation></ref><ref id="B204"><mixed-citation xmlns:xlink="http://www.w3.org/1999/xlink" xlink:type="simple">
          <person-group><name name-style="western"><surname>Piñero</surname><given-names>FS</given-names></name><name name-style="western"><surname>Tenorio</surname><given-names>FU</given-names></name><name name-style="western"><surname>García</surname><given-names>FJM</given-names></name></person-group> (<year>2013</year>) <article-title>Foraging of <italic><tp:taxon-name><tp:taxon-name-part taxon-name-part-type="genus">Buthus</tp:taxon-name-part> <tp:taxon-name-part taxon-name-part-type="species">occitanus</tp:taxon-name-part></tp:taxon-name></italic> (<tp:taxon-name><tp:taxon-name-part taxon-name-part-type="order">Scorpiones</tp:taxon-name-part></tp:taxon-name>: <tp:taxon-name><tp:taxon-name-part taxon-name-part-type="family">Buthidae</tp:taxon-name-part></tp:taxon-name>) on shrub branches in an arid area of southeastern Spain.</article-title> <source>Journal of Arachnology</source> <volume>41</volume>: <fpage>88</fpage>–<lpage>90</lpage>. <ext-link xlink:type="simple" ext-link-type="doi" xlink:href="10.1636/Hi11-90.1">https://doi.org/10.1636/Hi11-90.1</ext-link></mixed-citation></ref><ref id="B8"><mixed-citation xmlns:xlink="http://www.w3.org/1999/xlink" xlink:type="simple">
          <person-group><name name-style="western"><surname>Asso</surname><given-names>IJ de</given-names></name></person-group> (<year>1784</year>) <source>CLASSIS V: <tp:taxon-name><tp:taxon-name-part taxon-name-part-type="class">INSECTA</tp:taxon-name-part></tp:taxon-name>. Ordo VII APTERA. <tp:taxon-name><tp:taxon-name-part taxon-name-part-type="genus">Scorpio</tp:taxon-name-part></tp:taxon-name>.</source> <publisher-name>In: Introductio in Oryctographiam</publisher-name>, <publisher-loc>et Zoologiam Aragoniae. Accedit Enumeratio stirpium in eadem Regione noviter detectarum. Amsterdam</publisher-loc>, <size units="page">146 pp</size>. <ext-link xlink:type="simple" ext-link-type="uri" xlink:href="http://bibdigital.rjb.csic.es/spa/FichaLibro.php?Libro=80">http://bibdigital.rjb.csic.es/spa/FichaLibro.php?Libro=80</ext-link></mixed-citation></ref><ref id="B79"><mixed-citation xmlns:xlink="http://www.w3.org/1999/xlink" xlink:type="simple">
          <person-group><name name-style="western"><surname>Gervais</surname><given-names>P</given-names></name></person-group> (<year>1844a</year>) <article-title>Ordre III. Scorpionides. II. Scorpions.</article-title> In: <person-group><name name-style="western"><surname>Walckenaer</surname><given-names>CA</given-names></name><name name-style="western"><surname>Gervais</surname><given-names>P</given-names></name></person-group> (<role>Eds</role>) <issue-title>Histoire naturelle des Insectes.</issue-title> <source>Aptères. Librairie Encyclopédique de Roret, Paris</source>, <fpage>14</fpage>–<lpage>74</lpage>.</mixed-citation></ref><ref id="B236"><mixed-citation xmlns:xlink="http://www.w3.org/1999/xlink" xlink:type="simple">
          <person-group><name name-style="western"><surname>Serre</surname><given-names>M de</given-names></name></person-group> (<year>1822</year>) <source>Essai pour server a l’histoire des animaux du midi de la France.</source> <publisher-name>Gabon</publisher-name>, <publisher-loc>Paris and Montpellier</publisher-loc>, <size units="page">95 pp</size>.</mixed-citation></ref><ref id="B139"><mixed-citation xmlns:xlink="http://www.w3.org/1999/xlink" xlink:type="simple">
          <person-group><name name-style="western"><surname>Latreille</surname><given-names>PA</given-names></name></person-group> (<year>1817</year>) Tome III. Contenant les Crustacés, les Arachnides et les Insectes. In: Cuvier G (Ed.) Le règne animal distribué d'après son organisation, pour servir de base a l'histoire naturelle des animaux et d'introduction a l'anatomie comparée. Imprimerie de A. Belin, Paris, 653.</mixed-citation></ref><ref id="B252"><mixed-citation xmlns:xlink="http://www.w3.org/1999/xlink" xlink:type="simple">
          <person-group><name name-style="western"><surname>Sousa</surname><given-names>P</given-names></name></person-group> (<year>2017</year>) Resilient arthropods: <italic><tp:taxon-name><tp:taxon-name-part taxon-name-part-type="genus">Buthus</tp:taxon-name-part></tp:taxon-name></italic> scorpions as a model to understand the role of past and future climatic changes on Iberian Biodiversity. PhD Thesis, Porto, Universidade do Porto, Portugal.</mixed-citation></ref></ref-list></tp:taxon-treatment>
