# Supplementary material for: Updated catalogue and taxonomic notes on the Old-World scorpion genus Buthus Leach, 1815 (Scorpiones, Buthidae)
Source: Zookeys. 2017 Jul 24;(686):15–84. doi: 10.3897/zookeys.686.12206 (PMC5672565; doi:10.3897/zookeys.686.12206)
Supplement: XML Treatment for Buthus parroti [file zookeys.686.12206-treatment45.xml]

<!DOCTYPE tp:taxon-treatment
  PUBLIC "-//TaxonX//DTD Taxonomic Treatment Publishing DTD v0 20100105//EN" "tax-treatment-NSO.dtd">
<tp:taxon-treatment xmlns:tp="http://www.plazi.org/taxpub"><tp:treatment-meta><kwd-group><label>Taxon classification</label><kwd><named-content xmlns:xlink="http://www.w3.org/1999/xlink" content-type="kingdom">Animalia</named-content></kwd><kwd><named-content xmlns:xlink="http://www.w3.org/1999/xlink" content-type="order">Scorpiones</named-content></kwd><kwd><named-content xmlns:xlink="http://www.w3.org/1999/xlink" content-type="family">Buthidae</named-content></kwd></kwd-group><mixed-citation publication-type="journal"><person-group><name><surname>Sousa</surname><given-names>Pedro</given-names></name><name><surname>Arnedo</surname><given-names>Miquel A.</given-names></name><name><surname>Harris</surname><given-names>D. James</given-names></name></person-group><article-title>Updated catalogue and taxonomic notes on the Old-World scorpion genus <italic><tp:taxon-name><tp:taxon-name-part taxon-name-part-type="genus" reg="Buthus">Buthus</tp:taxon-name-part></tp:taxon-name></italic> Leach, 1815 (<tp:taxon-name><tp:taxon-name-part taxon-name-part-type="order">Scorpiones</tp:taxon-name-part></tp:taxon-name>, <tp:taxon-name><tp:taxon-name-part taxon-name-part-type="family">Buthidae</tp:taxon-name-part></tp:taxon-name>)</article-title><source>Zookeys</source><day>24</day><month>7</month><year>2017</year><volume>2017</volume><issue>686</issue><fpage>15</fpage><lpage>84</lpage><pub-id pub-id-type="doi">10.3897/zookeys.686.12206</pub-id></mixed-citation></tp:treatment-meta><tp:nomenclature><label>44.</label><tp:taxon-name>
            <tp:taxon-name-part taxon-name-part-type="genus" reg="Buthus">Buthus</tp:taxon-name-part>
            <tp:taxon-name-part taxon-name-part-type="species" reg="parroti">parroti</tp:taxon-name-part>
          </tp:taxon-name><tp:taxon-authority>Vachon, 1949</tp:taxon-authority><tp:taxon-status xmlns:xlink="http://www.w3.org/1999/xlink" xlink:type="simple">stat. n.</tp:taxon-status><tp:nomenclature-citation-list><tp:nomenclature-citation><tp:taxon-name>
                <tp:taxon-name-part taxon-name-part-type="genus" reg="Buthus">Buthus</tp:taxon-name-part> <tp:taxon-name-part taxon-name-part-type="species" reg="atlantis">atlantis</tp:taxon-name-part> <tp:taxon-name-part taxon-name-part-type="subspecies" reg="parroti">parroti</tp:taxon-name-part></tp:taxon-name><comment>: <xref ref-type="bibr" rid="B276">Vachon 1949a</xref>: 168–169, fig. 346, 350, 352–354, 356, 363; <xref ref-type="bibr" rid="B283">Vachon 1952a</xref>: 254–255, fig. 346, 350, 352, 353, 354, 356, 363; Le Corroller 1967: 63; Pérez, 1974 1974: 22; <xref ref-type="bibr" rid="B59">El-Hennawy 1992</xref>: 98, 119; <xref ref-type="bibr" rid="B118">Kovařík 1995</xref>: 20; <xref ref-type="bibr" rid="B120">Kovařík 1998</xref>: 106; <xref ref-type="bibr" rid="B151">Lourenço 2003</xref>: 883–885, fig. 23–26; <xref ref-type="bibr" rid="B67">Fet and Lowe 2000</xref>: 91–92; <xref ref-type="bibr" rid="B261">Touloun 2012</xref>: 43, fig. 9B; <xref ref-type="bibr" rid="B201">Pedroso et al. 2013</xref>: 300.</comment></tp:nomenclature-citation></tp:nomenclature-citation-list></tp:nomenclature><tp:treatment-sec sec-type="type material" id="SECID0EHZBM"><title>Type material.</title><p>1 F (<named-content xmlns:xlink="http://www.w3.org/1999/xlink" content-type="dwc:institutional_code" xlink:type="simple">MNHN</named-content> N° RS1870), 1F, 12 <abbrev xmlns:xlink="http://www.w3.org/1999/xlink" xlink:title="juvenile or juveniles" id="ABBRID0ESZBM" xlink:type="simple">juv</abbrev>., syntypes (<named-content xmlns:xlink="http://www.w3.org/1999/xlink" content-type="dwc:institutional_code" xlink:type="simple">MNHN</named-content>), Forest house (approx. <named-content xmlns:xlink="http://www.w3.org/1999/xlink" content-type="dwc:verbatimCoordinates" xlink:type="simple"><named-content content-type="geo-json" specific-use="{&#34;type&#34;:&#34;Point&#34;,&#34;coordinates&#34;:[-9.330000,30.310000]}" id="NCID0E5ZBM" xlink:type="simple">30.31°, -9.33°</named-content></named-content>), Ademine Forest, 40 Km S.W. of Agadir, Morocco; 2 M, 1 F <abbrev xmlns:xlink="http://www.w3.org/1999/xlink" xlink:title="juvenile or juveniles" id="ABBRID0ED1BM" xlink:type="simple">juv</abbrev>., syntypes (<named-content xmlns:xlink="http://www.w3.org/1999/xlink" content-type="dwc:institutional_code" xlink:type="simple">MNHN</named-content>), Taroudant (approx. <named-content xmlns:xlink="http://www.w3.org/1999/xlink" content-type="dwc:verbatimCoordinates" xlink:type="simple"><named-content content-type="geo-json" specific-use="{&#34;type&#34;:&#34;Point&#34;,&#34;coordinates&#34;:[-8.870000,30.460000]}" id="NCID0EP1BM" xlink:type="simple">30.46°, -8.87°</named-content></named-content>), Morocco.</p></tp:treatment-sec><tp:treatment-sec sec-type="distribution" id="SECID0EU1BM"><title>Distribution.</title><p>Known only from the Sous River Valley. Type localities in <xref ref-type="bibr" rid="B67">Fet and Lowe (2000)</xref> were mixed up.</p></tp:treatment-sec><tp:treatment-sec sec-type="remarks" id="SECID0E51BM"><title>Remarks.</title><p>
            <italic><tp:taxon-name><tp:taxon-name-part taxon-name-part-type="genus" reg="Buthus">B.</tp:taxon-name-part> <tp:taxon-name-part taxon-name-part-type="species" reg="parroti">parroti</tp:taxon-name-part></tp:taxon-name></italic> was first described as a subspecies of <italic><tp:taxon-name><tp:taxon-name-part taxon-name-part-type="genus" reg="Buthus">B.</tp:taxon-name-part> <tp:taxon-name-part taxon-name-part-type="species" reg="atlantis">atlantis</tp:taxon-name-part></tp:taxon-name></italic>. The two species occupy different habitats in Western Morocco; <italic><tp:taxon-name><tp:taxon-name-part taxon-name-part-type="genus" reg="Buthus">B.</tp:taxon-name-part> <tp:taxon-name-part taxon-name-part-type="species" reg="parroti">parroti</tp:taxon-name-part></tp:taxon-name></italic> is a forest species and <italic><tp:taxon-name><tp:taxon-name-part taxon-name-part-type="genus" reg="Buthus">B.</tp:taxon-name-part> <tp:taxon-name-part taxon-name-part-type="species" reg="atlantis">atlantis</tp:taxon-name-part></tp:taxon-name></italic> is a sand dune dweller (<xref ref-type="bibr" rid="B283">Vachon 1952a</xref>). Furthermore, <italic><tp:taxon-name><tp:taxon-name-part taxon-name-part-type="genus" reg="Buthus">B.</tp:taxon-name-part> <tp:taxon-name-part taxon-name-part-type="species" reg="atlantis">atlantis</tp:taxon-name-part></tp:taxon-name></italic> is clearly larger than <italic><tp:taxon-name><tp:taxon-name-part taxon-name-part-type="genus" reg="Buthus">B.</tp:taxon-name-part> <tp:taxon-name-part taxon-name-part-type="species" reg="parroti">parroti</tp:taxon-name-part></tp:taxon-name></italic>. Additionaly, the first metasomal segment of <italic><tp:taxon-name><tp:taxon-name-part taxon-name-part-type="genus" reg="Buthus">B.</tp:taxon-name-part> <tp:taxon-name-part taxon-name-part-type="species" reg="parroti">parroti</tp:taxon-name-part></tp:taxon-name></italic> is wider than long, the aculeus is shorter than the vesicle and the anal arch has only two lobes (<xref ref-type="bibr" rid="B283">Vachon 1952a</xref>), while in <italic><tp:taxon-name><tp:taxon-name-part taxon-name-part-type="genus" reg="Buthus">B.</tp:taxon-name-part> <tp:taxon-name-part taxon-name-part-type="species" reg="atlantis">atlantis</tp:taxon-name-part></tp:taxon-name></italic> this segment is longer than wide, the aculeus is as long as or longer than the vesicle and the anal arch has three lobes (<xref ref-type="bibr" rid="B283">Vachon 1952a</xref>). Three additional <italic><tp:taxon-name><tp:taxon-name-part taxon-name-part-type="genus" reg="Buthus">Buthus</tp:taxon-name-part></tp:taxon-name></italic> species occur in the same area of Morocco as <italic><tp:taxon-name><tp:taxon-name-part taxon-name-part-type="genus" reg="Buthus">B.</tp:taxon-name-part> <tp:taxon-name-part taxon-name-part-type="species" reg="parroti">parroti</tp:taxon-name-part></tp:taxon-name></italic>, namely <italic><tp:taxon-name><tp:taxon-name-part taxon-name-part-type="genus" reg="Buthus">B.</tp:taxon-name-part> <tp:taxon-name-part taxon-name-part-type="species" reg="elmoutaouakili">elmoutaouakili</tp:taxon-name-part></tp:taxon-name></italic> Lourenço &amp; Qi, 2006, <italic><tp:taxon-name><tp:taxon-name-part taxon-name-part-type="genus" reg="Buthus">B.</tp:taxon-name-part> <tp:taxon-name-part taxon-name-part-type="species" reg="mardochei">mardochei</tp:taxon-name-part></tp:taxon-name></italic> Simon, 1878 and <italic><tp:taxon-name><tp:taxon-name-part taxon-name-part-type="genus" reg="Buthus">B.</tp:taxon-name-part> <tp:taxon-name-part taxon-name-part-type="species" reg="mariefranceae">mariefranceae</tp:taxon-name-part></tp:taxon-name></italic>. <italic><tp:taxon-name><tp:taxon-name-part taxon-name-part-type="genus" reg="Buthus">B.</tp:taxon-name-part> <tp:taxon-name-part taxon-name-part-type="species" reg="parroti">parroti</tp:taxon-name-part></tp:taxon-name></italic> can be distinguished from all three species by the presence of macrosetae in the terguites (<xref ref-type="bibr" rid="B283">Vachon 1952a</xref>). Moreover, it can be distinguished from <italic><tp:taxon-name><tp:taxon-name-part taxon-name-part-type="genus" reg="Buthus">B.</tp:taxon-name-part> <tp:taxon-name-part taxon-name-part-type="species" reg="mariefranceae">mariefranceae</tp:taxon-name-part></tp:taxon-name></italic> by its larger size and absence of a dark fifth metasomal segment. Mesosoma colour pattern is not clear for <italic><tp:taxon-name><tp:taxon-name-part taxon-name-part-type="genus" reg="Buthus">B.</tp:taxon-name-part> <tp:taxon-name-part taxon-name-part-type="species" reg="parroti">parroti</tp:taxon-name-part></tp:taxon-name></italic>; the examined specimen at the <named-content xmlns:xlink="http://www.w3.org/1999/xlink" content-type="dwc:institutional_code" xlink:type="simple">MNHN</named-content> (RS1870) (Fig. <xref ref-type="fig" rid="F16">16</xref>) appears to have two very faint darker stripes, while <italic><tp:taxon-name><tp:taxon-name-part taxon-name-part-type="genus" reg="Buthus">B.</tp:taxon-name-part> <tp:taxon-name-part taxon-name-part-type="species" reg="mariefranceae">mariefranceae</tp:taxon-name-part></tp:taxon-name></italic> has two very well marked mesosomal dark stripes. <italic><tp:taxon-name><tp:taxon-name-part taxon-name-part-type="genus" reg="Buthus">B.</tp:taxon-name-part> <tp:taxon-name-part taxon-name-part-type="species" reg="parroti">parroti</tp:taxon-name-part></tp:taxon-name></italic> males show slender pedipalp chelae than females, while there is little if any sexual dimorphism in <italic><tp:taxon-name><tp:taxon-name-part taxon-name-part-type="genus" reg="Buthus">B.</tp:taxon-name-part> <tp:taxon-name-part taxon-name-part-type="species" reg="mardochei">mardochei</tp:taxon-name-part></tp:taxon-name></italic>.</p></tp:treatment-sec><tp:treatment-sec><!--Section generated to contain objects referenced in tp:taxon-treatment.--><fig id="F16" position="float" orientation="portrait"><label>Figure 16.</label><caption><p>Photo of a <italic><tp:taxon-name><tp:taxon-name-part taxon-name-part-type="genus" reg="Buthus">B.</tp:taxon-name-part> <tp:taxon-name-part taxon-name-part-type="species" reg="parroti">parroti</tp:taxon-name-part></tp:taxon-name></italic> female syntype (<named-content xmlns:xlink="http://www.w3.org/1999/xlink" content-type="dwc:institutional_code" xlink:type="simple">MNHN</named-content> Nº RS1870), from the Ademine Forest, 04-1939, S.W. of Agadir, Morocco (<xref ref-type="bibr" rid="B284">Vachon 1952b</xref>).</p></caption><graphic xmlns:xlink="http://www.w3.org/1999/xlink" xlink:href="zookeys-686-015-g016.jpg" position="float" orientation="portrait" xlink:type="simple" id="oo_146318.jpg"/></fig></tp:treatment-sec><ref-list><ref id="B276"><mixed-citation xmlns:xlink="http://www.w3.org/1999/xlink" xlink:type="simple">
          <person-group><name name-style="western"><surname>Vachon</surname><given-names>M</given-names></name></person-group> (<year>1949a</year>) <article-title>Études sur les Scorpions. III (suite). Déscription des Scorpions du Nord de l'Afrique.</article-title> <source>Archives de l'Institut Pasteur d'Algérie</source> <volume>27</volume>: <fpage>134</fpage>–<lpage>169</lpage>.</mixed-citation></ref><ref id="B283"><mixed-citation xmlns:xlink="http://www.w3.org/1999/xlink" xlink:type="simple">
          <person-group><name name-style="western"><surname>Vachon</surname><given-names>M</given-names></name></person-group> (<year>1952a</year>) <source>Études sur les scorpions. (published 1948–1951 in Archives de l'Institut Pasteur d'Algérie, 1948, 26: 25–90, 162–208, 288–316, 441–481; 1949, 27: 66–100, 134–169, 281–288, 334–396; 1950, 28: 152–216, 382–413; 1951, 29: 46–104).</source> <publisher-name>Institut Pasteur d'Algérie</publisher-name>, <publisher-loc>Alger</publisher-loc>, <size units="page">482 pp</size>. <ext-link xlink:type="simple" ext-link-type="uri" xlink:href="https://www.ntnu.no/ub/scorpion-files/vachon.php">https://www.ntnu.no/ub/scorpion-files/vachon.php</ext-link>.</mixed-citation></ref><ref id="B59"><mixed-citation xmlns:xlink="http://www.w3.org/1999/xlink" xlink:type="simple">
          <person-group><name name-style="western"><surname>El-Hennawy</surname><given-names>HK</given-names></name></person-group> (<year>1992</year>) <article-title>A catalogue of the scorpions described from the Arab countries (1758-1990) (<tp:taxon-name><tp:taxon-name-part taxon-name-part-type="class">Arachnida</tp:taxon-name-part></tp:taxon-name>: <tp:taxon-name><tp:taxon-name-part taxon-name-part-type="class">Scorpionida</tp:taxon-name-part></tp:taxon-name>).</article-title> <source>Serket</source> <volume>2</volume>: <fpage>95</fpage>–<lpage>153</lpage>.</mixed-citation></ref><ref id="B118"><mixed-citation xmlns:xlink="http://www.w3.org/1999/xlink" xlink:type="simple">
          <person-group><name name-style="western"><surname>Kovařík</surname><given-names>F</given-names></name></person-group> (<year>1995</year>) <article-title>First report of <italic><tp:taxon-name><tp:taxon-name-part taxon-name-part-type="genus">Orthochirus</tp:taxon-name-part> <tp:taxon-name-part taxon-name-part-type="species">innesi</tp:taxon-name-part></tp:taxon-name></italic> (<tp:taxon-name><tp:taxon-name-part taxon-name-part-type="class">Scorpionida</tp:taxon-name-part></tp:taxon-name>: <tp:taxon-name><tp:taxon-name-part taxon-name-part-type="family">Buthidae</tp:taxon-name-part></tp:taxon-name>) from Morocco.</article-title> <source>Klapalekiana</source> <volume>31</volume>: <fpage>19</fpage>–<lpage>21</lpage>.</mixed-citation></ref><ref id="B120"><mixed-citation xmlns:xlink="http://www.w3.org/1999/xlink" xlink:type="simple">
          <person-group><name name-style="western"><surname>Kovařík</surname><given-names>F</given-names></name></person-group> (<year>1998</year>) <source>Štiří.</source> <publisher-name>Madagaskar</publisher-name>, <publisher-loc>Jihlava</publisher-loc>, <size units="page">176 pp</size>.</mixed-citation></ref><ref id="B151"><mixed-citation xmlns:xlink="http://www.w3.org/1999/xlink" xlink:type="simple">
          <person-group><name name-style="western"><surname>Lourenço</surname><given-names>WR</given-names></name></person-group> (<year>2003</year>) <article-title>Compléments à la faune de scorpions (<tp:taxon-name><tp:taxon-name-part taxon-name-part-type="class">Arachnida</tp:taxon-name-part></tp:taxon-name>) de l'Afrique du Nord, avec des considérations sur le genre <italic><tp:taxon-name><tp:taxon-name-part taxon-name-part-type="genus">Buthus</tp:taxon-name-part></tp:taxon-name></italic> Leach, 1815.</article-title> <source>Revue Suisse de Zoologie</source> <volume>110</volume>: <fpage>875</fpage>–<lpage>912</lpage>.</mixed-citation></ref><ref id="B67"><mixed-citation xmlns:xlink="http://www.w3.org/1999/xlink" xlink:type="simple">
          <person-group><name name-style="western"><surname>Fet</surname><given-names>V</given-names></name><name name-style="western"><surname>Lowe</surname><given-names>G</given-names></name></person-group> (<year>2000</year>) <article-title>Genus <italic><tp:taxon-name><tp:taxon-name-part taxon-name-part-type="genus">Buthus</tp:taxon-name-part></tp:taxon-name></italic> Leach, 1815.</article-title> In: <person-group><name name-style="western"><surname>Fet</surname><given-names>V</given-names></name><name name-style="western"><surname>Sissom</surname><given-names>WD</given-names></name><name name-style="western"><surname>Lowe</surname><given-names>G</given-names></name><name name-style="western"><surname>Braunwalder</surname><given-names>ME</given-names></name></person-group> (<role>Eds</role>) <issue-title>Catalog of the Scorpions of the World (1758-1998).</issue-title> <source>The New York Entomological Society, New York</source>, <fpage>91</fpage>–<lpage>97</lpage>.</mixed-citation></ref><ref id="B261"><mixed-citation xmlns:xlink="http://www.w3.org/1999/xlink" xlink:type="simple">
          <person-group><name name-style="western"><surname>Touloun</surname><given-names>O</given-names></name></person-group> (<year>2012</year>) Chapitre III. Ecologie et repartition de la scorpiofaune du Sud Ouest Marocain. In: Les peuplements de scorpions du sud ouest marocain: Ecologie, Biogéographie et Epidémiologie des envenimations. Éditions universitaires européennes, Saarbrücken, 30–82.</mixed-citation></ref><ref id="B201"><mixed-citation xmlns:xlink="http://www.w3.org/1999/xlink" xlink:type="simple">
          <person-group><name name-style="western"><surname>Pedroso</surname><given-names>D</given-names></name><name name-style="western"><surname>Sousa</surname><given-names>P</given-names></name><name name-style="western"><surname>Harris</surname><given-names>DJ</given-names></name><name name-style="western"><surname>van der Meijden</surname><given-names>A</given-names></name></person-group> (<year>2013</year>) <article-title>Phylogeography of <italic><tp:taxon-name><tp:taxon-name-part taxon-name-part-type="genus">Buthus</tp:taxon-name-part></tp:taxon-name></italic> Leach, 1815 (<tp:taxon-name><tp:taxon-name-part taxon-name-part-type="order">Scorpiones</tp:taxon-name-part></tp:taxon-name>: <tp:taxon-name><tp:taxon-name-part taxon-name-part-type="family">Buthidae</tp:taxon-name-part></tp:taxon-name>): a multigene molecular approach reveals a further complex evolutionary history in the Maghreb.</article-title> <source>African Invertebrates</source> <volume>48</volume>: <fpage>298</fpage>–<lpage>308</lpage>. <ext-link xlink:type="simple" ext-link-type="doi" xlink:href="10.3377/004.048.0216">https://doi.org/10.3377/004.048.0216</ext-link></mixed-citation></ref><ref id="B284"><mixed-citation xmlns:xlink="http://www.w3.org/1999/xlink" xlink:type="simple">
          <person-group><name name-style="western"><surname>Vachon</surname><given-names>M</given-names></name></person-group> (<year>1952b</year>) Le Scorpion Languedocien et sa répartition en France à propos de sa présence dans le Département de l'Ardèche. Bulletin du Muséum National d'Histoire Naturelle, Paris, 2<sup>eme</sup> série 24: 274–279.</mixed-citation></ref></ref-list></tp:taxon-treatment>
