# Supplementary material for: Updated catalogue and taxonomic notes on the Old-World scorpion genus Buthus Leach, 1815 (Scorpiones, Buthidae)
Source: Zookeys. 2017 Jul 24;(686):15–84. doi: 10.3897/zookeys.686.12206 (PMC5672565; doi:10.3897/zookeys.686.12206)
Supplement: XML Treatment for Buthus saharicus [file zookeys.686.12206-treatment49.xml]

<!DOCTYPE tp:taxon-treatment
  PUBLIC "-//TaxonX//DTD Taxonomic Treatment Publishing DTD v0 20100105//EN" "tax-treatment-NSO.dtd">
<tp:taxon-treatment xmlns:tp="http://www.plazi.org/taxpub"><tp:treatment-meta><kwd-group><label>Taxon classification</label><kwd><named-content xmlns:xlink="http://www.w3.org/1999/xlink" content-type="kingdom">Animalia</named-content></kwd><kwd><named-content xmlns:xlink="http://www.w3.org/1999/xlink" content-type="order">Scorpiones</named-content></kwd><kwd><named-content xmlns:xlink="http://www.w3.org/1999/xlink" content-type="family">Buthidae</named-content></kwd></kwd-group><mixed-citation publication-type="journal"><person-group><name><surname>Sousa</surname><given-names>Pedro</given-names></name><name><surname>Arnedo</surname><given-names>Miquel A.</given-names></name><name><surname>Harris</surname><given-names>D. James</given-names></name></person-group><article-title>Updated catalogue and taxonomic notes on the Old-World scorpion genus <italic><tp:taxon-name><tp:taxon-name-part taxon-name-part-type="genus" reg="Buthus">Buthus</tp:taxon-name-part></tp:taxon-name></italic> Leach, 1815 (<tp:taxon-name><tp:taxon-name-part taxon-name-part-type="order">Scorpiones</tp:taxon-name-part></tp:taxon-name>, <tp:taxon-name><tp:taxon-name-part taxon-name-part-type="family">Buthidae</tp:taxon-name-part></tp:taxon-name>)</article-title><source>Zookeys</source><day>24</day><month>7</month><year>2017</year><volume>2017</volume><issue>686</issue><fpage>15</fpage><lpage>84</lpage><pub-id pub-id-type="doi">10.3897/zookeys.686.12206</pub-id></mixed-citation></tp:treatment-meta><tp:nomenclature><label>48.</label><tp:taxon-name>
            <tp:taxon-name-part taxon-name-part-type="genus" reg="Buthus">Buthus</tp:taxon-name-part>
            <tp:taxon-name-part taxon-name-part-type="species" reg="saharicus">saharicus</tp:taxon-name-part>
          </tp:taxon-name><tp:taxon-authority>Saddine, Bissati &amp; Lourenço, 2015</tp:taxon-authority><tp:nomenclature-citation-list><tp:nomenclature-citation><tp:taxon-name>
                <tp:taxon-name-part taxon-name-part-type="genus" reg="Buthus">Buthus</tp:taxon-name-part> <tp:taxon-name-part taxon-name-part-type="species" reg="saharicus">saharicus</tp:taxon-name-part></tp:taxon-name><comment>: Saddine et al. 2015: 47–49, fig. 6–8; <xref ref-type="bibr" rid="B160">Lourenço 2016b</xref>: fig. 4.</comment></tp:nomenclature-citation></tp:nomenclature-citation-list></tp:nomenclature><tp:treatment-sec sec-type="type material" id="SECID0EVQCM"><title>Type material.</title><p>1 F holotype (<named-content xmlns:xlink="http://www.w3.org/1999/xlink" content-type="dwc:institutional_code" xlink:type="simple">MNHN</named-content>), Ghardaïa Region (approx. <named-content xmlns:xlink="http://www.w3.org/1999/xlink" content-type="dwc:verbatimCoordinates" xlink:type="simple"><named-content content-type="geo-json" specific-use="{&#34;type&#34;:&#34;Point&#34;,&#34;coordinates&#34;:[3.833000,32.300000]}" id="NCID0EDRCM" xlink:type="simple">32.300°, 3.833°</named-content></named-content>), in Wadi bed, Algeria. Paratypes: 1 M (<abbrev xmlns:xlink="http://www.w3.org/1999/xlink" content-type="institution" xlink:title="University of Ghardaïa, Ghardaïa, Algeria" id="ABBRID0EIRCM" xlink:type="simple">UGA</abbrev>), 1 F <abbrev xmlns:xlink="http://www.w3.org/1999/xlink" xlink:title="juvenile or juveniles" id="ABBRID0ENRCM" xlink:type="simple">juv</abbrev>. (<named-content xmlns:xlink="http://www.w3.org/1999/xlink" content-type="dwc:institutional_code" xlink:type="simple">MNHN</named-content>), same locality.</p></tp:treatment-sec><tp:treatment-sec sec-type="distribution" id="SECID0EWRCM"><title>Distribution.</title><p>known only from the type locality.</p></tp:treatment-sec><tp:treatment-sec sec-type="remarks" id="SECID0E2RCM"><title>Remarks.</title><p>Saddine et al. (2015) claimed that <italic><tp:taxon-name><tp:taxon-name-part taxon-name-part-type="genus" reg="Buthus">B.</tp:taxon-name-part> <tp:taxon-name-part taxon-name-part-type="species" reg="saharicus">saharicus</tp:taxon-name-part></tp:taxon-name></italic> was the “first true deserticolous species found in Algeria”, a bold claim given that <italic><tp:taxon-name><tp:taxon-name-part taxon-name-part-type="genus" reg="Buthus">B.</tp:taxon-name-part> <tp:taxon-name-part taxon-name-part-type="species" reg="tunetanus">tunetanus</tp:taxon-name-part></tp:taxon-name></italic> (<italic>sensu</italic> Vachon 1949, part) had already been recorded for Beni Abbés by Vachon (1949, 1952), also a desert location in central west Algeria, and albeit neither localities are Erg Desert areas, Beni Abbés is in the border of the Grand Erg Occidental.</p></tp:treatment-sec><ref-list><ref id="B160"><mixed-citation xmlns:xlink="http://www.w3.org/1999/xlink" xlink:type="simple">
          <person-group><name name-style="western"><surname>Lourenço</surname><given-names>WR</given-names></name></person-group> (<year>2016b</year>) <article-title>Scorpion incidents, misidentification cases and possible implications for the final interpretation of results.</article-title> <source>Journal of Venomous Animals and Toxins including Tropical Diseases</source> <volume>22</volume>: <fpage>1</fpage>–<lpage>25</lpage>. <ext-link xlink:type="simple" ext-link-type="doi" xlink:href="10.1186/s40409-016-0075-6">https://doi.org/10.1186/s40409-016-0075-6</ext-link></mixed-citation></ref></ref-list></tp:taxon-treatment>
