# Supplementary material for: Updated catalogue and taxonomic notes on the Old-World scorpion genus Buthus Leach, 1815 (Scorpiones, Buthidae)
Source: Zookeys. 2017 Jul 24;(686):15–84. doi: 10.3897/zookeys.686.12206 (PMC5672565; doi:10.3897/zookeys.686.12206)
Supplement: XML Treatment for Buthus tassili [file zookeys.686.12206-treatment50.xml]

<!DOCTYPE tp:taxon-treatment
  PUBLIC "-//TaxonX//DTD Taxonomic Treatment Publishing DTD v0 20100105//EN" "tax-treatment-NSO.dtd">
<tp:taxon-treatment xmlns:tp="http://www.plazi.org/taxpub"><tp:treatment-meta><kwd-group><label>Taxon classification</label><kwd><named-content xmlns:xlink="http://www.w3.org/1999/xlink" content-type="kingdom">Animalia</named-content></kwd><kwd><named-content xmlns:xlink="http://www.w3.org/1999/xlink" content-type="order">Scorpiones</named-content></kwd><kwd><named-content xmlns:xlink="http://www.w3.org/1999/xlink" content-type="family">Buthidae</named-content></kwd></kwd-group><mixed-citation publication-type="journal"><person-group><name><surname>Sousa</surname><given-names>Pedro</given-names></name><name><surname>Arnedo</surname><given-names>Miquel A.</given-names></name><name><surname>Harris</surname><given-names>D. James</given-names></name></person-group><article-title>Updated catalogue and taxonomic notes on the Old-World scorpion genus <italic><tp:taxon-name><tp:taxon-name-part taxon-name-part-type="genus" reg="Buthus">Buthus</tp:taxon-name-part></tp:taxon-name></italic> Leach, 1815 (<tp:taxon-name><tp:taxon-name-part taxon-name-part-type="order">Scorpiones</tp:taxon-name-part></tp:taxon-name>, <tp:taxon-name><tp:taxon-name-part taxon-name-part-type="family">Buthidae</tp:taxon-name-part></tp:taxon-name>)</article-title><source>Zookeys</source><day>24</day><month>7</month><year>2017</year><volume>2017</volume><issue>686</issue><fpage>15</fpage><lpage>84</lpage><pub-id pub-id-type="doi">10.3897/zookeys.686.12206</pub-id></mixed-citation></tp:treatment-meta><tp:nomenclature><label>49.</label><tp:taxon-name>
            <tp:taxon-name-part taxon-name-part-type="genus" reg="Buthus">Buthus</tp:taxon-name-part>
            <tp:taxon-name-part taxon-name-part-type="species" reg="tassili">tassili</tp:taxon-name-part>
            <object-id xmlns:xlink="http://www.w3.org/1999/xlink" xlink:type="simple">https://science.mnhn.fr/institution/mnhn/collection/rs/item/rs8501</object-id>
            <object-id xmlns:xlink="http://www.w3.org/1999/xlink" xlink:type="simple">https://science.mnhn.fr/institution/mnhn/collection/rs/item/rs8622</object-id>
          </tp:taxon-name><tp:taxon-authority>Lourenço, 2002</tp:taxon-authority><tp:nomenclature-citation-list><tp:nomenclature-citation><tp:taxon-name>
                <tp:taxon-name-part taxon-name-part-type="genus" reg="Buthus">Buthus</tp:taxon-name-part> <tp:taxon-name-part taxon-name-part-type="species" reg="tassili">tassili</tp:taxon-name-part></tp:taxon-name><comment>: <xref ref-type="bibr" rid="B150">Lourenço 2002</xref>: 113–115, fig. 10, 12, 14; <xref ref-type="bibr" rid="B151">Lourenço 2003</xref>: 906–909, fig. 80–86; Rossi, Tropea and Yağmur 2013: 3–5, 7.</comment></tp:nomenclature-citation><tp:nomenclature-citation><tp:taxon-name>
                <tp:taxon-name-part taxon-name-part-type="genus" reg="Buthus">Buthus</tp:taxon-name-part> <tp:taxon-name-part taxon-name-part-type="species" reg="occitanus">occitanus</tp:taxon-name-part></tp:taxon-name><comment>(<abbrev xmlns:xlink="http://www.w3.org/1999/xlink" xlink:title="misidentification" id="ABBRID0EGVCM" xlink:type="simple">MIS</abbrev>): <xref ref-type="bibr" rid="B193">Pallary 1929</xref>: 134, 140; <xref ref-type="bibr" rid="B194">Pallary 1934</xref>: 98–99.</comment></tp:nomenclature-citation><tp:nomenclature-citation><tp:taxon-name>
                <tp:taxon-name-part taxon-name-part-type="genus" reg="Buthus">Buthus</tp:taxon-name-part> <tp:taxon-name-part taxon-name-part-type="species" reg="occitanus">occitanus</tp:taxon-name-part> <tp:taxon-name-part taxon-name-part-type="subspecies" reg="tunetanus">tunetanus</tp:taxon-name-part> <tp:taxon-name-part taxon-name-part-type="variety" reg="neeli">neeli</tp:taxon-name-part></tp:taxon-name><comment>: <xref ref-type="bibr" rid="B85">Gysin 1969</xref>: 65–71, fig. 1–5; Peréz 1974: 22; <xref ref-type="bibr" rid="B261">Touloun 2012</xref>: 37, 40.</comment></tp:nomenclature-citation><tp:nomenclature-citation><tp:taxon-name>
                  <tp:taxon-name-part taxon-name-part-type="genus" reg="Buthus">Buthus</tp:taxon-name-part> <tp:taxon-name-part taxon-name-part-type="species" reg="occitanus">occitanus</tp:taxon-name-part> <tp:taxon-name-part taxon-name-part-type="subspecies" reg="tunetatus">tunetatus</tp:taxon-name-part></tp:taxon-name><comment>
                , “Spécimens des régions montagneuses centrales du Sahara”: <xref ref-type="bibr" rid="B283">Vachon 1952a</xref>: 279. </comment></tp:nomenclature-citation></tp:nomenclature-citation-list></tp:nomenclature><tp:treatment-sec sec-type="type material" id="SECID0EFXCM"><title>Type material.</title><p>1 M holotype (<named-content xmlns:xlink="http://www.w3.org/1999/xlink" content-type="dwc:institutional_code" xlink:type="simple">MNHN</named-content> N° RS8501), Tin Tazarif (approx. <named-content xmlns:xlink="http://www.w3.org/1999/xlink" content-type="dwc:verbatimCoordinates" xlink:type="simple"><named-content content-type="geo-json" specific-use="{&#34;type&#34;:&#34;Point&#34;,&#34;coordinates&#34;:[10.466000,24.466000]}" id="NCID0ETXCM" xlink:type="simple">24.466°, 10.466°</named-content></named-content>), Illizi, Algeria. Paratype: 1 F (<named-content xmlns:xlink="http://www.w3.org/1999/xlink" content-type="dwc:institutional_code" xlink:type="simple">MNHN</named-content> N° RS8622), same locality.</p></tp:treatment-sec><tp:treatment-sec sec-type="distribution" id="SECID0E4XCM"><title>Distribution.</title><p>This species is known from a wide area around the Hoggar and Tassili N’Ajjer Mountains, including at least one locality in Libya.</p></tp:treatment-sec><tp:treatment-sec sec-type="remarks" id="SECID0ECYCM"><title>Remarks.</title><p>The Tin Tazarif coordinates given here, standing at 880 m <abbrev xmlns:xlink="http://www.w3.org/1999/xlink" xlink:title="above sea level" id="ABBRID0EIYCM" xlink:type="simple">a.s.l</abbrev>., do not match the altitude given for the point by <xref ref-type="bibr" rid="B150">Lourenço (2002)</xref>, of 1.800 m <abbrev xmlns:xlink="http://www.w3.org/1999/xlink" xlink:title="above sea level" id="ABBRID0EQYCM" xlink:type="simple">a.s.l</abbrev>., but correspond well to the map location given by the author in Figure <xref ref-type="fig" rid="F6">6</xref> of the same article. Nevertheless there are several locations in the Tassili N’Ajjer Mountains at or above 1.800 m <abbrev xmlns:xlink="http://www.w3.org/1999/xlink" xlink:title="above sea level" id="ABBRID0EYYCM" xlink:type="simple">a.s.l</abbrev>., located closer to Jebel Azao, its highest peak. The species ranges from the Hoggar Mountains to the Tassili N’Ajjer Mountains, including Ghat in Libya. Gysin’s name, <italic>B. o. t. <tp:taxon-name><tp:taxon-name-part taxon-name-part-type="variety" reg="neeli">neeli</tp:taxon-name-part></tp:taxon-name></italic>, is not available under the <abbrev xmlns:xlink="http://www.w3.org/1999/xlink" xlink:title="International Code of Zoological Nomenclature" id="ABBRID0ENZCM" xlink:type="simple">ICZN</abbrev> article 10.2 and 45.5, as already stated by <xref ref-type="bibr" rid="B67">Fet and Lowe (2000)</xref>. Therefore, it cannot enter formal synonymy. Nevertheless, because Gysin’s description (1969) brings relevant taxonomic information (figures and new localities) for <italic><tp:taxon-name><tp:taxon-name-part taxon-name-part-type="genus" reg="Buthus">B.</tp:taxon-name-part> <tp:taxon-name-part taxon-name-part-type="species" reg="tassili">tassili</tp:taxon-name-part></tp:taxon-name></italic>, we have decided to clearly state this new informal synonymy. The specimens studied of both species come from the Algerian Hoggar Mountains and share a typical darkened fifth segment of the metasoma (see <italic><tp:taxon-name><tp:taxon-name-part taxon-name-part-type="genus" reg="Buthus">B.</tp:taxon-name-part> <tp:taxon-name-part taxon-name-part-type="species" reg="nigrovesiculosus">nigrovesiculosus</tp:taxon-name-part></tp:taxon-name></italic> above).</p></tp:treatment-sec><tp:treatment-sec><!--Section generated to contain objects referenced in tp:taxon-treatment.--><fig id="F6" position="float" orientation="portrait"><label>Figure 6.</label><caption><p>Original drawings of the habits of <italic><tp:taxon-name><tp:taxon-name-part taxon-name-part-type="genus" reg="Scorpio">Scorpio</tp:taxon-name-part> <tp:taxon-name-part taxon-name-part-type="species" reg="europaeus">europaeus</tp:taxon-name-part></tp:taxon-name></italic> Linnaeus, 1758 (A) and <italic><tp:taxon-name><tp:taxon-name-part taxon-name-part-type="genus" reg="Scorpio">S.</tp:taxon-name-part> <tp:taxon-name-part taxon-name-part-type="species" reg="occitanus">occitanus</tp:taxon-name-part></tp:taxon-name></italic> (B), according to <xref ref-type="bibr" rid="B3">Amoreux (1789b)</xref> reproduced from plate I of that work. These images are unfortunately rarely cited, as they are very informative regarding the reasoning of Amoreux while describing the new species.</p></caption><graphic xmlns:xlink="http://www.w3.org/1999/xlink" xlink:href="zookeys-686-015-g006.jpg" position="float" orientation="portrait" xlink:type="simple" id="oo_146308.jpg"/></fig></tp:treatment-sec><ref-list><ref id="B150"><mixed-citation xmlns:xlink="http://www.w3.org/1999/xlink" xlink:type="simple">
          <person-group><name name-style="western"><surname>Lourenço</surname><given-names>WR</given-names></name></person-group> (<year>2002</year>) <article-title>Considérations sur les modèles de distribution et différentiation du genre <italic><tp:taxon-name><tp:taxon-name-part taxon-name-part-type="genus">Buthus</tp:taxon-name-part></tp:taxon-name></italic> Leach, 1815, avec la description d'une nouvelle espèce des montagnes du Tassili des Ajjer, Algérie (<tp:taxon-name><tp:taxon-name-part taxon-name-part-type="order">Scorpiones</tp:taxon-name-part></tp:taxon-name>, <tp:taxon-name><tp:taxon-name-part taxon-name-part-type="family">Buthidae</tp:taxon-name-part></tp:taxon-name>).</article-title> <source>Biogeographica</source> <volume>78</volume>: <fpage>109</fpage>–<lpage>127</lpage>.</mixed-citation></ref><ref id="B151"><mixed-citation xmlns:xlink="http://www.w3.org/1999/xlink" xlink:type="simple">
          <person-group><name name-style="western"><surname>Lourenço</surname><given-names>WR</given-names></name></person-group> (<year>2003</year>) <article-title>Compléments à la faune de scorpions (<tp:taxon-name><tp:taxon-name-part taxon-name-part-type="class">Arachnida</tp:taxon-name-part></tp:taxon-name>) de l'Afrique du Nord, avec des considérations sur le genre <italic><tp:taxon-name><tp:taxon-name-part taxon-name-part-type="genus">Buthus</tp:taxon-name-part></tp:taxon-name></italic> Leach, 1815.</article-title> <source>Revue Suisse de Zoologie</source> <volume>110</volume>: <fpage>875</fpage>–<lpage>912</lpage>.</mixed-citation></ref><ref id="B193"><mixed-citation xmlns:xlink="http://www.w3.org/1999/xlink" xlink:type="simple">
          <person-group><name name-style="western"><surname>Pallary</surname><given-names>P</given-names></name></person-group> (<year>1929</year>) <article-title>Les scorpions du Sahara central.</article-title> <source>Bulletin de la Société d'Histoire Naturelle de l'Afrique du Nord</source> <volume>20</volume>: <fpage>133</fpage>–<lpage>141</lpage>.</mixed-citation></ref><ref id="B194"><mixed-citation xmlns:xlink="http://www.w3.org/1999/xlink" xlink:type="simple">
          <person-group><name name-style="western"><surname>Pallary</surname><given-names>P</given-names></name></person-group> (<year>1934</year>) <article-title>Scorpions du Sahara central. Mission du Hoggar III (Février à Mai 1928).</article-title> <source>Mémoires de la Société d'Histoire Naturelle d'Afrique du Nord</source> <volume>4</volume>: <fpage>90</fpage>–<lpage>100</lpage>.</mixed-citation></ref><ref id="B85"><mixed-citation xmlns:xlink="http://www.w3.org/1999/xlink" xlink:type="simple">
          <person-group><name name-style="western"><surname>Gysin</surname><given-names>J</given-names></name></person-group> (<year>1969</year>) <article-title>Une nouvelle variété de scorpion au Hoggar <tp:taxon-name><tp:taxon-name-part taxon-name-part-type="genus">Buthus</tp:taxon-name-part> <tp:taxon-name-part taxon-name-part-type="species">occitanus</tp:taxon-name-part></tp:taxon-name> (Am.) ssp <tp:taxon-name><tp:taxon-name-part taxon-name-part-type="subspecies">tunetanus</tp:taxon-name-part></tp:taxon-name> (Herbst) var <tp:taxon-name><tp:taxon-name-part taxon-name-part-type="variety">neeli</tp:taxon-name-part></tp:taxon-name> var. nov.</article-title> <source>Archives de l'Institut Pasteur d'Algérie</source> <volume>47</volume>: <fpage>65</fpage>–<lpage>72</lpage>.</mixed-citation></ref><ref id="B261"><mixed-citation xmlns:xlink="http://www.w3.org/1999/xlink" xlink:type="simple">
          <person-group><name name-style="western"><surname>Touloun</surname><given-names>O</given-names></name></person-group> (<year>2012</year>) Chapitre III. Ecologie et repartition de la scorpiofaune du Sud Ouest Marocain. In: Les peuplements de scorpions du sud ouest marocain: Ecologie, Biogéographie et Epidémiologie des envenimations. Éditions universitaires européennes, Saarbrücken, 30–82.</mixed-citation></ref><ref id="B283"><mixed-citation xmlns:xlink="http://www.w3.org/1999/xlink" xlink:type="simple">
          <person-group><name name-style="western"><surname>Vachon</surname><given-names>M</given-names></name></person-group> (<year>1952a</year>) <source>Études sur les scorpions. (published 1948–1951 in Archives de l'Institut Pasteur d'Algérie, 1948, 26: 25–90, 162–208, 288–316, 441–481; 1949, 27: 66–100, 134–169, 281–288, 334–396; 1950, 28: 152–216, 382–413; 1951, 29: 46–104).</source> <publisher-name>Institut Pasteur d'Algérie</publisher-name>, <publisher-loc>Alger</publisher-loc>, <size units="page">482 pp</size>. <ext-link xlink:type="simple" ext-link-type="uri" xlink:href="https://www.ntnu.no/ub/scorpion-files/vachon.php">https://www.ntnu.no/ub/scorpion-files/vachon.php</ext-link>.</mixed-citation></ref><ref id="B3"><mixed-citation xmlns:xlink="http://www.w3.org/1999/xlink" xlink:type="simple">
          <person-group><name name-style="western"><surname>Amoreux</surname><given-names>P-J</given-names></name></person-group> (<year>1789b</year>) <source>Notice des insectes de la France, réputés venimeux. Tirée des ecrits des Naturalistes, des Médecins, and de l'Observation.</source> <publisher-name>Rue et Hôtel Serpente</publisher-name>, <publisher-loc>Paris</publisher-loc>, <size units="page">302 pp</size>. <ext-link xlink:type="simple" ext-link-type="uri" xlink:href="http://biodiversitylibrary.org/page/34452155">http://biodiversitylibrary.org/page/34452155</ext-link></mixed-citation></ref><ref id="B67"><mixed-citation xmlns:xlink="http://www.w3.org/1999/xlink" xlink:type="simple">
          <person-group><name name-style="western"><surname>Fet</surname><given-names>V</given-names></name><name name-style="western"><surname>Lowe</surname><given-names>G</given-names></name></person-group> (<year>2000</year>) <article-title>Genus <italic><tp:taxon-name><tp:taxon-name-part taxon-name-part-type="genus">Buthus</tp:taxon-name-part></tp:taxon-name></italic> Leach, 1815.</article-title> In: <person-group><name name-style="western"><surname>Fet</surname><given-names>V</given-names></name><name name-style="western"><surname>Sissom</surname><given-names>WD</given-names></name><name name-style="western"><surname>Lowe</surname><given-names>G</given-names></name><name name-style="western"><surname>Braunwalder</surname><given-names>ME</given-names></name></person-group> (<role>Eds</role>) <issue-title>Catalog of the Scorpions of the World (1758-1998).</issue-title> <source>The New York Entomological Society, New York</source>, <fpage>91</fpage>–<lpage>97</lpage>.</mixed-citation></ref></ref-list></tp:taxon-treatment>
