# Supplementary material for: Updated catalogue and taxonomic notes on the Old-World scorpion genus Buthus Leach, 1815 (Scorpiones, Buthidae)
Source: Zookeys. 2017 Jul 24;(686):15–84. doi: 10.3897/zookeys.686.12206 (PMC5672565; doi:10.3897/zookeys.686.12206)
Supplement: XML Treatment for Buthus tunetatus [file zookeys.686.12206-treatment52.xml]

<!DOCTYPE tp:taxon-treatment
  PUBLIC "-//TaxonX//DTD Taxonomic Treatment Publishing DTD v0 20100105//EN" "tax-treatment-NSO.dtd">
<tp:taxon-treatment xmlns:tp="http://www.plazi.org/taxpub"><tp:treatment-meta><kwd-group><label>Taxon classification</label><kwd><named-content xmlns:xlink="http://www.w3.org/1999/xlink" content-type="kingdom">Animalia</named-content></kwd><kwd><named-content xmlns:xlink="http://www.w3.org/1999/xlink" content-type="order">Scorpiones</named-content></kwd><kwd><named-content xmlns:xlink="http://www.w3.org/1999/xlink" content-type="family">Buthidae</named-content></kwd></kwd-group><mixed-citation publication-type="journal"><person-group><name><surname>Sousa</surname><given-names>Pedro</given-names></name><name><surname>Arnedo</surname><given-names>Miquel A.</given-names></name><name><surname>Harris</surname><given-names>D. James</given-names></name></person-group><article-title>Updated catalogue and taxonomic notes on the Old-World scorpion genus <italic><tp:taxon-name><tp:taxon-name-part taxon-name-part-type="genus" reg="Buthus">Buthus</tp:taxon-name-part></tp:taxon-name></italic> Leach, 1815 (<tp:taxon-name><tp:taxon-name-part taxon-name-part-type="order">Scorpiones</tp:taxon-name-part></tp:taxon-name>, <tp:taxon-name><tp:taxon-name-part taxon-name-part-type="family">Buthidae</tp:taxon-name-part></tp:taxon-name>)</article-title><source>Zookeys</source><day>24</day><month>7</month><year>2017</year><volume>2017</volume><issue>686</issue><fpage>15</fpage><lpage>84</lpage><pub-id pub-id-type="doi">10.3897/zookeys.686.12206</pub-id></mixed-citation></tp:treatment-meta><tp:nomenclature><label>51.</label><tp:taxon-name>
            <tp:taxon-name-part taxon-name-part-type="genus" reg="Buthus">Buthus</tp:taxon-name-part>
            <tp:taxon-name-part taxon-name-part-type="species" reg="tunetatus">tunetatus</tp:taxon-name-part>
          </tp:taxon-name><tp:taxon-authority>(Herbst, 1800)</tp:taxon-authority><tp:nomenclature-citation-list><tp:nomenclature-citation><tp:taxon-name>
                <tp:taxon-name-part taxon-name-part-type="genus" reg="Scorpio">Scorpio</tp:taxon-name-part> <tp:taxon-name-part taxon-name-part-type="species" reg="tunetanus">tunetanus</tp:taxon-name-part></tp:taxon-name><comment><xref ref-type="bibr" rid="B92">Herbst 1800</xref>: 68–69, pl. III, fig. 3 (not pl. II, fig. 2, as listed in the text); <xref ref-type="bibr" rid="B137">Latreille 1804</xref>: 122–124.</comment></tp:nomenclature-citation><tp:nomenclature-citation><tp:taxon-name>
                <tp:taxon-name-part taxon-name-part-type="genus" reg="Androctonus">Androctonus</tp:taxon-name-part> (<tp:taxon-name-part taxon-name-part-type="subgenus" reg="Leiurus">Leiurus</tp:taxon-name-part>) <tp:taxon-name-part taxon-name-part-type="species" reg="tunetanus">tunetanus</tp:taxon-name-part></tp:taxon-name><comment>: Ehrenberg in <xref ref-type="bibr" rid="B89">Hemprich and Ehrenberg 1829</xref>: 354.</comment></tp:nomenclature-citation><tp:nomenclature-citation><tp:taxon-name>
                <tp:taxon-name-part taxon-name-part-type="genus" reg="Androctonus">Androctonus</tp:taxon-name-part> (<tp:taxon-name-part taxon-name-part-type="subgenus" reg="Leiurus">Leiurus</tp:taxon-name-part>) <tp:taxon-name-part taxon-name-part-type="species" reg="tunetanus">tunetanus</tp:taxon-name-part> <tp:taxon-name-part taxon-name-part-type="subspecies" reg="genuinus">genuinus</tp:taxon-name-part></tp:taxon-name><comment>: Ehrenberg in <xref ref-type="bibr" rid="B89">Hemprich and Ehrenberg 1829</xref>: 354.</comment></tp:nomenclature-citation><tp:nomenclature-citation><tp:taxon-name>
                <tp:taxon-name-part taxon-name-part-type="genus" reg="Androctonus">Androctonus</tp:taxon-name-part> (<tp:taxon-name-part taxon-name-part-type="subgenus" reg="Liurus">Liurus</tp:taxon-name-part>) <tp:taxon-name-part taxon-name-part-type="species" reg="tunetanus">tunetanus</tp:taxon-name-part></tp:taxon-name><comment>: Ehrenberg in <xref ref-type="bibr" rid="B90">Hemprich and Ehrenberg 1831</xref> (pages unnumbered)</comment></tp:nomenclature-citation><tp:nomenclature-citation><tp:taxon-name>
                <tp:taxon-name-part taxon-name-part-type="genus" reg="Androctonus">Androctonus</tp:taxon-name-part> (<tp:taxon-name-part taxon-name-part-type="subgenus" reg="Liurus">Liurus</tp:taxon-name-part>) <tp:taxon-name-part taxon-name-part-type="species" reg="tunetanus">tunetanus</tp:taxon-name-part> <tp:taxon-name-part taxon-name-part-type="subspecies" reg="genuinus">genuinus</tp:taxon-name-part></tp:taxon-name><comment>: Ehrenberg in <xref ref-type="bibr" rid="B90">Hemprich and Ehrenberg 1831</xref> (pages unnumbered).</comment></tp:nomenclature-citation><tp:nomenclature-citation><tp:taxon-name>
                <tp:taxon-name-part taxon-name-part-type="genus" reg="Androctonus">Androctonus</tp:taxon-name-part> <tp:taxon-name-part taxon-name-part-type="species" reg="tunetanus">tunetanus</tp:taxon-name-part></tp:taxon-name><comment>: C. L. <xref ref-type="bibr" rid="B114">Koch 1845</xref>: 15–19, pl. CCCCI (sic), fig. 968; C. L. <xref ref-type="bibr" rid="B115">Koch 1850</xref>: 90.</comment></tp:nomenclature-citation><tp:nomenclature-citation><tp:taxon-name>
                <tp:taxon-name-part taxon-name-part-type="genus" reg="Buthus">Buthus</tp:taxon-name-part> <tp:taxon-name-part taxon-name-part-type="species" reg="occitanus">occitanus</tp:taxon-name-part></tp:taxon-name><comment>(<abbrev xmlns:xlink="http://www.w3.org/1999/xlink" xlink:title="misidentification" id="ABBRID0EVGDM" xlink:type="simple">MIS</abbrev>): Kovařík and Whitman 2005 (part): 106.</comment></tp:nomenclature-citation><tp:nomenclature-citation><tp:taxon-name>
                <tp:taxon-name-part taxon-name-part-type="genus" reg="Buthus">Buthus</tp:taxon-name-part> <tp:taxon-name-part taxon-name-part-type="species" reg="occitanus">occitanus</tp:taxon-name-part> <tp:taxon-name-part taxon-name-part-type="subspecies" reg="tunetanus">tunetanus</tp:taxon-name-part></tp:taxon-name><comment>: <xref ref-type="bibr" rid="B18">Birula 1903</xref>: 107; <xref ref-type="bibr" rid="B21">Birula 1910</xref>: 118; <xref ref-type="bibr" rid="B27">Borelli 1914a</xref>: 154–155; <xref ref-type="bibr" rid="B28">Borelli 1914b</xref>: 461; <xref ref-type="bibr" rid="B29">Borelli 1924</xref>: 4–5; <xref ref-type="bibr" rid="B30">Borelli 1928</xref>: 351; <xref ref-type="bibr" rid="B81">Giltay 1929</xref>: 196–197; <xref ref-type="bibr" rid="B302">Werner 1929</xref>: 30–31; <xref ref-type="bibr" rid="B35">Caporiacco 1932</xref>: 395–396; <xref ref-type="bibr" rid="B230">Schenkel 1932</xref>: 379–380; <xref ref-type="bibr" rid="B303">Werner 1932</xref>: 300–305; <xref ref-type="bibr" rid="B194">Pallary 1934</xref>: 99; <xref ref-type="bibr" rid="B31">Borelli 1934</xref>: 169; <xref ref-type="bibr" rid="B305">Werner 1934b</xref>: 84–85, fig. 4; <xref ref-type="bibr" rid="B306">Werner 1936</xref>: 173; <xref ref-type="bibr" rid="B36">Caporiacco 1937</xref>: 345; <xref ref-type="bibr" rid="B232">Schenkel 1949</xref>: 186; <xref ref-type="bibr" rid="B278">Vachon 1949c</xref>: 344–353, fig. 381–393; <xref ref-type="bibr" rid="B281">Vachon 1951a</xref>: fig. 670; <xref ref-type="bibr" rid="B283">Vachon 1952a</xref>: 272–281, fig. 381–393, 670; <xref ref-type="bibr" rid="B290">Vachon 1966</xref>: 211; Peréz 1974: 22; <xref ref-type="bibr" rid="B143">Levy and Amitai 1980</xref>: 16; <xref ref-type="bibr" rid="B59">El-Hennawy 1992</xref>: 98, 121; <xref ref-type="bibr" rid="B118">Kovařík 1995</xref>: 20; <xref ref-type="bibr" rid="B119">Kovařík 1997</xref>: 179; <xref ref-type="bibr" rid="B75">Gantenbein et al. 1998</xref>a: 51; <xref ref-type="bibr" rid="B75">Gantenbein et al. 1998</xref>b: 33–39; <xref ref-type="bibr" rid="B120">Kovařík 1998</xref>: 106; <xref ref-type="bibr" rid="B67">Fet and Lowe 2000</xref>: 97; <xref ref-type="bibr" rid="B150">Lourenço 2002</xref>, p. 113, 115, fig. 8–9, 11, 13; <xref ref-type="bibr" rid="B123">Kovařík 2002</xref>: 6; <xref ref-type="bibr" rid="B77">Gantenbein and Largiadèr 2003</xref>: 120, 122; <xref ref-type="bibr" rid="B14">Ben Othmen et al. 2004</xref>: 257; <xref ref-type="bibr" rid="B261">Touloun 2012</xref>: 37, 41.</comment></tp:nomenclature-citation><tp:nomenclature-citation><tp:taxon-name>
                <tp:taxon-name-part taxon-name-part-type="genus" reg="Buthus">Buthus</tp:taxon-name-part> (<tp:taxon-name-part taxon-name-part-type="subgenus" reg="Buthus">Buthus</tp:taxon-name-part>) <tp:taxon-name-part taxon-name-part-type="species" reg="occitanus">occitanus</tp:taxon-name-part> <tp:taxon-name-part taxon-name-part-type="subspecies" reg="tunetanus">tunetanus</tp:taxon-name-part></tp:taxon-name><comment>: <xref ref-type="bibr" rid="B19">Birula 1908</xref>: 123–124; <xref ref-type="bibr" rid="B20">Birula 1909</xref>: 507–508, fig. B; <xref ref-type="bibr" rid="B21">Birula 1910</xref>: 156–157; <xref ref-type="bibr" rid="B23">Birula 1917a</xref>: 223; <xref ref-type="bibr" rid="B218">Roewer 1943</xref>: 206.</comment></tp:nomenclature-citation><tp:nomenclature-citation><tp:taxon-name>
                <tp:taxon-name-part taxon-name-part-type="genus" reg="Buthus">Buthus</tp:taxon-name-part> <tp:taxon-name-part taxon-name-part-type="species" reg="tunetanus">tunetanus</tp:taxon-name-part></tp:taxon-name><comment>: <xref ref-type="bibr" rid="B239">Simon 1872</xref>: 251–252; <xref ref-type="bibr" rid="B151">Lourenço 2003</xref>: 897–899, fig. 57–61; <xref ref-type="bibr" rid="B125">Kovařík 2006</xref>: 2, 8, 10, 15, fig. 16–19.; <xref ref-type="bibr" rid="B229">Sadine et al. 2011</xref>: 6; <xref ref-type="bibr" rid="B161">Lourenço and Cloudsley-Thompson 2012</xref>: 13–16, fig. 8; <xref ref-type="bibr" rid="B169">Lourenço and Simon 2012</xref>: 12; <xref ref-type="bibr" rid="B157">Lourenço 2013</xref>: 65–66; Rossi, Tropea and Yağmur 2013: 4–5, 7</comment></tp:nomenclature-citation><tp:nomenclature-citation><tp:taxon-name>
                </tp:taxon-name><comment><italic>Scorpion Tunetanus</italic> (<abbrev xmlns:xlink="http://www.w3.org/1999/xlink" xlink:title="incorrect subsequent spelling" id="ABBRID0EIODM" xlink:type="simple">ISS</abbrev>): <xref ref-type="bibr" rid="B139">Latreille 1817</xref>: 106. </comment></tp:nomenclature-citation></tp:nomenclature-citation-list></tp:nomenclature><tp:treatment-sec sec-type="type material" id="SECID0EQODM"><title>Type material.</title><p>Types lost according to <xref ref-type="bibr" rid="B67">Fet and Lowe (2000)</xref>, Tunisia.</p></tp:treatment-sec><tp:treatment-sec sec-type="distribution" id="SECID0E1ODM"><title>Distribution.</title><p>The species is currently distributed across Algeria, Libya, Morocco and Tunisia, and doubtfully in the island of Malta.</p></tp:treatment-sec><tp:treatment-sec sec-type="remarks" id="SECID0E6ODM"><title>Remarks.</title><p>Because of the description of new species from Tunisia, and the lack of both type specimen and locality (beyond the country), a neotype for <italic><tp:taxon-name><tp:taxon-name-part taxon-name-part-type="genus" reg="Buthus">B.</tp:taxon-name-part> <tp:taxon-name-part taxon-name-part-type="species" reg="tunetanus">tunetanus</tp:taxon-name-part></tp:taxon-name></italic> is necessary to stabilize the taxonomy of Tunisian <italic><tp:taxon-name><tp:taxon-name-part taxon-name-part-type="genus" reg="Buthus">Buthus</tp:taxon-name-part></tp:taxon-name></italic>. As explained for <italic><tp:taxon-name><tp:taxon-name-part taxon-name-part-type="genus" reg="Buthus">B.</tp:taxon-name-part> <tp:taxon-name-part taxon-name-part-type="species" reg="paris">paris</tp:taxon-name-part></tp:taxon-name></italic>, this is further complicated by recent diagnoses of <italic><tp:taxon-name><tp:taxon-name-part taxon-name-part-type="genus" reg="Buthus">B.</tp:taxon-name-part> <tp:taxon-name-part taxon-name-part-type="species" reg="tunetanus">tunetanus</tp:taxon-name-part></tp:taxon-name></italic> that differ from those offered by <xref ref-type="bibr" rid="B283">Vachon (1952a)</xref>, and as such if Vachon’s <italic><tp:taxon-name><tp:taxon-name-part taxon-name-part-type="genus" reg="Buthus">B.</tp:taxon-name-part> <tp:taxon-name-part taxon-name-part-type="species" reg="tuntetanus">tuntetanus</tp:taxon-name-part></tp:taxon-name></italic> material is found in the <named-content xmlns:xlink="http://www.w3.org/1999/xlink" content-type="dwc:institutional_code" xlink:type="simple">MNHN</named-content> it should be given priority in the future designation of a neotype. <xref ref-type="bibr" rid="B283">Vachon (1952a)</xref> did not formally described any variety of <italic><tp:taxon-name><tp:taxon-name-part taxon-name-part-type="genus" reg="Buthus">B.</tp:taxon-name-part> <tp:taxon-name-part taxon-name-part-type="species" reg="tunetanus">tunetanus</tp:taxon-name-part></tp:taxon-name></italic>, but he again split the specimens that compose the species into four regions: 1) the typical region, corresponding to north and central Tunisia; 2) the southern montane region of Algeria, specimens from which have subsequently been described as <italic><tp:taxon-name><tp:taxon-name-part taxon-name-part-type="genus" reg="Buthus">B.</tp:taxon-name-part> <tp:taxon-name-part taxon-name-part-type="species" reg="tassili">tassili</tp:taxon-name-part></tp:taxon-name></italic>; 3) the Algerian Saharan Atlas and the southern region of the High Plateau; and 4) the disjunct desert regions of southern Tunisia, western central Algeria and eastern central Morocco. It is unclear whether region 3 or 4 might either correspond to <italic><tp:taxon-name><tp:taxon-name-part taxon-name-part-type="genus" reg="Buthus">B.</tp:taxon-name-part> <tp:taxon-name-part taxon-name-part-type="species" reg="dunlopi">dunlopi</tp:taxon-name-part></tp:taxon-name></italic> or <italic><tp:taxon-name><tp:taxon-name-part taxon-name-part-type="genus" reg="Buthus">B.</tp:taxon-name-part> <tp:taxon-name-part taxon-name-part-type="species" reg="saharicus">saharicus</tp:taxon-name-part></tp:taxon-name></italic>. As explained in <xref ref-type="bibr" rid="B67">Fet and Lowe (2000)</xref>, the name <tp:taxon-name><tp:taxon-name-part taxon-name-part-type="genus" reg="Androctonus">A.</tp:taxon-name-part> (<tp:taxon-name-part taxon-name-part-type="subgenus" reg="Leiurus">Leiurus</tp:taxon-name-part>) <tp:taxon-name-part taxon-name-part-type="species" reg="tunetanus">t.</tp:taxon-name-part> <tp:taxon-name-part taxon-name-part-type="subspecies" reg="genuinus">genuinus</tp:taxon-name-part></tp:taxon-name> refers to the nominotypical form of the species and as such the adjective “<tp:taxon-name><tp:taxon-name-part taxon-name-part-type="species" reg="genuinus">genuinus</tp:taxon-name-part></tp:taxon-name>” is not an available subspecific name.</p></tp:treatment-sec><ref-list><ref id="B92"><mixed-citation xmlns:xlink="http://www.w3.org/1999/xlink" xlink:type="simple">
          <person-group><name name-style="western"><surname>Herbst</surname><given-names>JFW</given-names></name></person-group> (<year>1800</year>) <source>Natursystem der ungeflügelten Insekten. Naturgeschichte der Skorpionen.</source> <publisher-name>Gottlieb August Lange</publisher-name>, <publisher-loc>Berlin</publisher-loc>, <size units="page">86 pp</size>.</mixed-citation></ref><ref id="B137"><mixed-citation xmlns:xlink="http://www.w3.org/1999/xlink" xlink:type="simple">
          <person-group><name name-style="western"><surname>Latreille</surname><given-names>PA</given-names></name></person-group> (<year>1804</year>) Histoire des Scorpions. In: Histoire naturelle, générale et particulière des Crustacés et des Insectes. Ouvrage faisant suite aux oeuvres de Leclerc de Buffon, et partie de cours complet d'histoire naturelle rédigée par C. S. Sonnin, member de plusieurs Sociétés savantes. Imprimerie de F. Dufart, Paris, 110–129.</mixed-citation></ref><ref id="B89"><mixed-citation xmlns:xlink="http://www.w3.org/1999/xlink" xlink:type="simple">
          <person-group><name name-style="western"><surname>Hemprich</surname><given-names>FW</given-names></name><name name-style="western"><surname>Ehrenberg</surname><given-names>CG</given-names></name></person-group> (<year>1829</year>) <article-title>Vorläufige Uebersicht der in Nord-Afrika und West-Asien einheimischen Scorpione und deren geographischen Verbreitung, nach den eigenen Beobachtungen von Dr. Hemprich und Dr. Ehrenberg.</article-title> <source>Verhandungen der Gessellschaft naturforschende Freunde in Berlin</source> <volume>1</volume>: <fpage>348</fpage>–<lpage>362</lpage>. <ext-link xlink:type="simple" ext-link-type="uri" xlink:href="https://books.google.pt/books?id=8OoTAAAAQAAJ">https://books.google.pt/books?id=8OoTAAAAQAAJ</ext-link></mixed-citation></ref><ref id="B90"><mixed-citation xmlns:xlink="http://www.w3.org/1999/xlink" xlink:type="simple">
          <person-group><name name-style="western"><surname>Hemprich</surname><given-names>FW</given-names></name><name name-style="western"><surname>Ehrenberg</surname><given-names>CG</given-names></name></person-group> (<year>1831</year>) <tp:taxon-name><tp:taxon-name-part taxon-name-part-type="kingdom">Animalia</tp:taxon-name-part></tp:taxon-name> articulata. <tp:taxon-name><tp:taxon-name-part taxon-name-part-type="superfamily">Arachnoidea</tp:taxon-name-part></tp:taxon-name>. <tp:taxon-name><tp:taxon-name-part taxon-name-part-type="order">Scorpiones</tp:taxon-name-part></tp:taxon-name> africani et asiatici. In: Hemprich et Ehrenberg Symbolae Physicae. <tp:taxon-name><tp:taxon-name-part taxon-name-part-type="kingdom">Animalia</tp:taxon-name-part></tp:taxon-name> evertebrata exclusis insectis. Percensuit Dr. C. G. Ehrenberg. Series prima cum tabularum decade prima. Continent <tp:taxon-name><tp:taxon-name-part taxon-name-part-type="kingdom">Animalia</tp:taxon-name-part></tp:taxon-name> Africana et Asiatica 162. Berolini ex officina Academica, 12 (unnumbered). <ext-link xlink:type="simple" ext-link-type="doi" xlink:href="10.5962/bhl.title.107403">https://doi.org/10.5962/bhl.title.107403</ext-link></mixed-citation></ref><ref id="B114"><mixed-citation xmlns:xlink="http://www.w3.org/1999/xlink" xlink:type="simple">
          <person-group><name name-style="western"><surname>Koch</surname><given-names>CL</given-names></name></person-group> (<year>1845</year>) <source>Die Arachniden. Getreu nach der Natur abgebildet und beschrieben. 12. C.H.</source> <publisher-name>Zeh'schen Buchhandlung</publisher-name>, <publisher-loc>Nürnberg</publisher-loc>, <size units="page">166 pp</size>. <ext-link xlink:type="simple" ext-link-type="uri" xlink:href="http://www.biodiversitylibrary.org/item/55844">http://www.biodiversitylibrary.org/item/55844</ext-link>.</mixed-citation></ref><ref id="B115"><mixed-citation xmlns:xlink="http://www.w3.org/1999/xlink" xlink:type="simple">
          <person-group><name name-style="western"><surname>Koch</surname><given-names>CL</given-names></name></person-group> (<year>1850</year>) Skorpionen. <tp:taxon-name><tp:taxon-name-part taxon-name-part-type="order">Scorpiones</tp:taxon-name-part></tp:taxon-name>. In: Übersicht des Arachnidensystems. Fünftes Heft. Verlag von J. L. Lotzbeck, Nürnberg, 86–92. <ext-link xlink:type="simple" ext-link-type="uri" xlink:href="http://www.biodiversitylibrary.org/bibliography/43744">http://www.biodiversitylibrary.org/bibliography/43744</ext-link>.</mixed-citation></ref><ref id="B18"><mixed-citation xmlns:xlink="http://www.w3.org/1999/xlink" xlink:type="simple">
          <person-group><name name-style="western"><surname>Birula</surname><given-names>AA</given-names></name></person-group> (<year>1903</year>) <article-title>Bemerkungen über einige neue oder wenig bekaunte Skorpionnenformen Nord-Afrikas.</article-title> <source>Bulletin de l'Académie Impériale des Sciences de St-Pétersbourg [Izviestiia Imperatorskoi akademii nauk]</source> <volume>19</volume>: <fpage>105</fpage>–<lpage>113</lpage>.</mixed-citation></ref><ref id="B21"><mixed-citation xmlns:xlink="http://www.w3.org/1999/xlink" xlink:type="simple">
          <person-group><name name-style="western"><surname>Birula</surname><given-names>AA</given-names></name></person-group> (<year>1910</year>) <article-title>Ueber <tp:taxon-name><tp:taxon-name-part taxon-name-part-type="genus">Scorpio</tp:taxon-name-part></tp:taxon-name> maurus Linné und seine Unterarten.</article-title> <source>Horae Societatis Entomologicae Rossicae</source> <volume>39</volume>: <fpage>115</fpage>–<lpage>192</lpage>. <ext-link xlink:type="simple" ext-link-type="uri" xlink:href="https://www.ntnu.no/ub/scorpion-files/Birula_1910.pdf">https://www.ntnu.no/ub/scorpion-files/Birula_1910.pdf</ext-link></mixed-citation></ref><ref id="B27"><mixed-citation xmlns:xlink="http://www.w3.org/1999/xlink" xlink:type="simple">
          <person-group><name name-style="western"><surname>Borelli</surname><given-names>A</given-names></name></person-group> (<year>1914a</year>) <article-title>Contributo allo studio della fauna Libica. Materiali raccolti nelle zone di Misurata e Homs (1912-13). Scorpioni.</article-title> <source>Annali del Museo Civico di Storia Naturale di Genova</source> <volume>6</volume>: <fpage>148</fpage>–<lpage>159</lpage>.</mixed-citation></ref><ref id="B28"><mixed-citation xmlns:xlink="http://www.w3.org/1999/xlink" xlink:type="simple">
          <person-group><name name-style="western"><surname>Borelli</surname><given-names>A</given-names></name></person-group> (<year>1914b</year>) <article-title>Gli scorpioni del Museo Civico di Storia Naturale di Milano.</article-title> <source>Atti della Società Italiana di Scienze Naturali e del Museo Civico di Storia Naturale in Milano</source> <volume>53</volume>: <fpage>456</fpage>–<lpage>464</lpage>.</mixed-citation></ref><ref id="B29"><mixed-citation xmlns:xlink="http://www.w3.org/1999/xlink" xlink:type="simple">
          <person-group><name name-style="western"><surname>Borelli</surname><given-names>A</given-names></name></person-group> (<year>1924</year>) <article-title>Missione zoologica del Dr. E. Festa in Cirenaica. XVI. Scorpioni e Solifughi. Bollettino dei Musei di Zoologia ed Anatomia Comparata della R.</article-title> <source>Università di Torino</source> <volume>39</volume>: <fpage>1</fpage>–<lpage>16</lpage>.</mixed-citation></ref><ref id="B30"><mixed-citation xmlns:xlink="http://www.w3.org/1999/xlink" xlink:type="simple">
          <person-group><name name-style="western"><surname>Borelli</surname><given-names>A</given-names></name></person-group> (<year>1928</year>) <article-title>Risultati zoologici della Missione inviata dalla R. Societa Geografica Italiana per l’explorazione dell’oasi di Giarabud (1926-1927). Scorpioni e Solifughi.</article-title> <source>Annali del Museo civico di Storia Naturale Giacomo Doria</source> <volume>52</volume>: <fpage>346</fpage>–<lpage>355</lpage>.</mixed-citation></ref><ref id="B81"><mixed-citation xmlns:xlink="http://www.w3.org/1999/xlink" xlink:type="simple">
          <person-group><name name-style="western"><surname>Giltay</surname><given-names>L</given-names></name></person-group> (<year>1929</year>) Mission saharienne Augieras-Draper, 1927–1928. Scorpions. Bulletin du Muséum National d'Histoire Naturelle, Paris, 2<sup>eme</sup> série 1: 193–197.</mixed-citation></ref><ref id="B302"><mixed-citation xmlns:xlink="http://www.w3.org/1999/xlink" xlink:type="simple">
          <person-group><name name-style="western"><surname>Werner</surname><given-names>F</given-names></name></person-group> (<year>1929</year>) <article-title>Wissenschaftliche Ergebnisse einer zoologischen Forschungsreise nach Westalgerien und Marokko. III. <tp:taxon-name><tp:taxon-name-part taxon-name-part-type="order">Scorpiones</tp:taxon-name-part></tp:taxon-name>.</article-title> <source>Sitzungsberichte der Kaiserlichen Akademie der Wissenschaften, Mathematisch-Naturwissenschaftliche Klasse, Wien</source> <volume>138</volume>: <fpage>1</fpage>–<lpage>34</lpage>. <ext-link xlink:type="simple" ext-link-type="uri" xlink:href="http://www.zobodat.at/publikation_articles.php?id=169321">http://www.zobodat.at/publikation_articles.php?id=169321</ext-link>.</mixed-citation></ref><ref id="B35"><mixed-citation xmlns:xlink="http://www.w3.org/1999/xlink" xlink:type="simple">
          <person-group><name name-style="western"><surname>Caporiacco</surname><given-names>L di</given-names></name></person-group> (<year>1932</year>) <article-title>Spedizione scientifica all’Oasi di Cufra (Marzo-Luglio 1931). Scorpioni e Solifugi.</article-title> <source>Annali del Museo civico di Storia Naturale Giacomo Doria</source> <volume>55</volume>: <fpage>395</fpage>–<lpage>408</lpage>.</mixed-citation></ref><ref id="B230"><mixed-citation xmlns:xlink="http://www.w3.org/1999/xlink" xlink:type="simple">
          <person-group><name name-style="western"><surname>Schenkel</surname><given-names>E</given-names></name></person-group> (<year>1932</year>) <article-title>Notizen üeber einige Scorpione und Solifugen.</article-title> <source>Revue Suisse de Zoologie</source> <volume>39</volume>: <fpage>375</fpage>–<lpage>396</lpage>.</mixed-citation></ref><ref id="B303"><mixed-citation xmlns:xlink="http://www.w3.org/1999/xlink" xlink:type="simple">
          <person-group><name name-style="western"><surname>Werner</surname><given-names>F</given-names></name></person-group> (<year>1932</year>) <article-title>Ergebnisse einer zoologischen Forschungsreise nach Marokko. VI. Skorpione.</article-title> <source>Sitzungsberichte der Kaiserlichen Akademie der Wissenschaften, Mathematisch-Naturwissenschaftliche Klasse, Wien</source> <volume>141</volume>: <fpage>285</fpage>–<lpage>306</lpage>. <ext-link xlink:type="simple" ext-link-type="uri" xlink:href="http://www.zobodat.at/publikation_articles.php?id=180394">http://www.zobodat.at/publikation_articles.php?id=180394</ext-link>.</mixed-citation></ref><ref id="B194"><mixed-citation xmlns:xlink="http://www.w3.org/1999/xlink" xlink:type="simple">
          <person-group><name name-style="western"><surname>Pallary</surname><given-names>P</given-names></name></person-group> (<year>1934</year>) <article-title>Scorpions du Sahara central. Mission du Hoggar III (Février à Mai 1928).</article-title> <source>Mémoires de la Société d'Histoire Naturelle d'Afrique du Nord</source> <volume>4</volume>: <fpage>90</fpage>–<lpage>100</lpage>.</mixed-citation></ref><ref id="B31"><mixed-citation xmlns:xlink="http://www.w3.org/1999/xlink" xlink:type="simple">
          <person-group><name name-style="western"><surname>Borelli</surname><given-names>A</given-names></name></person-group> (<year>1934</year>) <article-title><tp:taxon-name><tp:taxon-name-part taxon-name-part-type="order">Scorpiones</tp:taxon-name-part></tp:taxon-name>.</article-title> In: <person-group><name name-style="western"><surname>Zavattari</surname><given-names>E</given-names></name></person-group> (<role>Ed.</role>) <issue-title>Prodromo della fauna della Libia.</issue-title> <source>Tipografia già Cooperativa, Pavia</source>, <fpage>169</fpage>–<lpage>173</lpage>.</mixed-citation></ref><ref id="B305"><mixed-citation xmlns:xlink="http://www.w3.org/1999/xlink" xlink:type="simple">
          <person-group><name name-style="western"><surname>Werner</surname><given-names>F</given-names></name></person-group> (<year>1934b</year>) <article-title>Über skorpione aus Marokko.</article-title> <source>Verhandlungen der Naturforschenden Gesellschaft in Basel</source> <volume>45</volume>: <fpage>82</fpage>–<lpage>88</lpage>.</mixed-citation></ref><ref id="B306"><mixed-citation xmlns:xlink="http://www.w3.org/1999/xlink" xlink:type="simple">
          <person-group><name name-style="western"><surname>Werner</surname><given-names>F</given-names></name></person-group> (<year>1936</year>) <article-title>Neu-Eingänge von Skorpionen im Zoologischen Museum in Hamburg. Festschrift zum 60. Geburtstage von Professor Dr. Embrik.</article-title> <source>Strand, Riga</source> <volume>2</volume>: <fpage>171</fpage>–<lpage>193</lpage>.</mixed-citation></ref><ref id="B36"><mixed-citation xmlns:xlink="http://www.w3.org/1999/xlink" xlink:type="simple">
          <person-group><name name-style="western"><surname>Caporiacco</surname><given-names>L di</given-names></name></person-group> (<year>1937</year>) <article-title>Risultati scientifici della Missione del Prof. G. Scortecci nel Fezzan e sui Tassili (1936). Scorpioni e Solifughi.</article-title> <source>Atti della Società Italiana di Scienze Naturali e del Museo Civico di Storia Naturale in Milano</source> <volume>76</volume>: <fpage>340</fpage>–<lpage>354</lpage>.</mixed-citation></ref><ref id="B232"><mixed-citation xmlns:xlink="http://www.w3.org/1999/xlink" xlink:type="simple">
          <person-group><name name-style="western"><surname>Schenkel</surname><given-names>E</given-names></name></person-group> (<year>1949</year>) <article-title>Mitteilungen über Spinnentiere. Skorpione aus Marokko.</article-title> <source>Verhandlungen der Naturforschenden Gesellschaft in Basel</source> <volume>60</volume>: <fpage>186</fpage>–<lpage>201</lpage>.</mixed-citation></ref><ref id="B278"><mixed-citation xmlns:xlink="http://www.w3.org/1999/xlink" xlink:type="simple">
          <person-group><name name-style="western"><surname>Vachon</surname><given-names>M</given-names></name></person-group> (<year>1949c</year>) <article-title>Études sur les Scorpions. III (suite). Déscription des Scorpions du Nord de l'Afrique.</article-title> <source>Archives de l'Institut Pasteur d'Algérie</source> <volume>27</volume>: <fpage>334</fpage>–<lpage>396</lpage>.</mixed-citation></ref><ref id="B281"><mixed-citation xmlns:xlink="http://www.w3.org/1999/xlink" xlink:type="simple">
          <person-group><name name-style="western"><surname>Vachon</surname><given-names>M</given-names></name></person-group> (<year>1951a</year>) <article-title>Études sur les Scorpions. (suite et fin). Détermination des Scorpions du Nord-Ouest de l'Afrique.</article-title> <source>Archives de l'Institut Pasteur d'Algérie</source> <volume>29</volume>: <fpage>46</fpage>–<lpage>104</lpage>.</mixed-citation></ref><ref id="B283"><mixed-citation xmlns:xlink="http://www.w3.org/1999/xlink" xlink:type="simple">
          <person-group><name name-style="western"><surname>Vachon</surname><given-names>M</given-names></name></person-group> (<year>1952a</year>) <source>Études sur les scorpions. (published 1948–1951 in Archives de l'Institut Pasteur d'Algérie, 1948, 26: 25–90, 162–208, 288–316, 441–481; 1949, 27: 66–100, 134–169, 281–288, 334–396; 1950, 28: 152–216, 382–413; 1951, 29: 46–104).</source> <publisher-name>Institut Pasteur d'Algérie</publisher-name>, <publisher-loc>Alger</publisher-loc>, <size units="page">482 pp</size>. <ext-link xlink:type="simple" ext-link-type="uri" xlink:href="https://www.ntnu.no/ub/scorpion-files/vachon.php">https://www.ntnu.no/ub/scorpion-files/vachon.php</ext-link>.</mixed-citation></ref><ref id="B290"><mixed-citation xmlns:xlink="http://www.w3.org/1999/xlink" xlink:type="simple">
          <person-group><name name-style="western"><surname>Vachon</surname><given-names>M</given-names></name></person-group> (<year>1966</year>) <article-title>Liste des scorpions connus en Egypte, Arabie, Israeli, Liban, Syrie, Jordanie, Turquie, Irak, Iran.</article-title> <source>Toxicon</source> <volume>4</volume>: <fpage>209</fpage>–<lpage>218</lpage>.</mixed-citation></ref><ref id="B143"><mixed-citation xmlns:xlink="http://www.w3.org/1999/xlink" xlink:type="simple">
          <person-group><name name-style="western"><surname>Levy</surname><given-names>G</given-names></name><name name-style="western"><surname>Amitai</surname><given-names>P</given-names></name></person-group> (<year>1980</year>) <source>Fauna Palaestina. <tp:taxon-name><tp:taxon-name-part taxon-name-part-type="class">Arachnida</tp:taxon-name-part></tp:taxon-name> I: <tp:taxon-name><tp:taxon-name-part taxon-name-part-type="order">Scorpiones</tp:taxon-name-part></tp:taxon-name>.</source> <publisher-name>The Israel Academy of Sciences an d Humanit es</publisher-name>, <publisher-loc>Jerusalem</publisher-loc>, <size units="page">172 pp</size>.</mixed-citation></ref><ref id="B59"><mixed-citation xmlns:xlink="http://www.w3.org/1999/xlink" xlink:type="simple">
          <person-group><name name-style="western"><surname>El-Hennawy</surname><given-names>HK</given-names></name></person-group> (<year>1992</year>) <article-title>A catalogue of the scorpions described from the Arab countries (1758-1990) (<tp:taxon-name><tp:taxon-name-part taxon-name-part-type="class">Arachnida</tp:taxon-name-part></tp:taxon-name>: <tp:taxon-name><tp:taxon-name-part taxon-name-part-type="class">Scorpionida</tp:taxon-name-part></tp:taxon-name>).</article-title> <source>Serket</source> <volume>2</volume>: <fpage>95</fpage>–<lpage>153</lpage>.</mixed-citation></ref><ref id="B118"><mixed-citation xmlns:xlink="http://www.w3.org/1999/xlink" xlink:type="simple">
          <person-group><name name-style="western"><surname>Kovařík</surname><given-names>F</given-names></name></person-group> (<year>1995</year>) <article-title>First report of <italic><tp:taxon-name><tp:taxon-name-part taxon-name-part-type="genus">Orthochirus</tp:taxon-name-part> <tp:taxon-name-part taxon-name-part-type="species">innesi</tp:taxon-name-part></tp:taxon-name></italic> (<tp:taxon-name><tp:taxon-name-part taxon-name-part-type="class">Scorpionida</tp:taxon-name-part></tp:taxon-name>: <tp:taxon-name><tp:taxon-name-part taxon-name-part-type="family">Buthidae</tp:taxon-name-part></tp:taxon-name>) from Morocco.</article-title> <source>Klapalekiana</source> <volume>31</volume>: <fpage>19</fpage>–<lpage>21</lpage>.</mixed-citation></ref><ref id="B119"><mixed-citation xmlns:xlink="http://www.w3.org/1999/xlink" xlink:type="simple">
          <person-group><name name-style="western"><surname>Kovařík</surname><given-names>F</given-names></name></person-group> (<year>1997</year>) <article-title>A check-list of scorpions (<tp:taxon-name><tp:taxon-name-part taxon-name-part-type="class">Arachnida</tp:taxon-name-part></tp:taxon-name>) in the collection of the Hungarian Natural History Museum, Budapest.</article-title> <source>Annales Historico-Naturales Musei Nationalis Hungarici</source> <volume>89</volume>: <fpage>177</fpage>–<lpage>185</lpage>.</mixed-citation></ref><ref id="B75"><mixed-citation xmlns:xlink="http://www.w3.org/1999/xlink" xlink:type="simple">
          <person-group><name name-style="western"><surname>Gantenbein</surname><given-names>B</given-names></name><name name-style="western"><surname>Braunwalder</surname><given-names>ME</given-names></name><name name-style="western"><surname>Scholl</surname><given-names>A</given-names></name></person-group> (<year>1998</year>) Allozyme studies on scorpions from the Aegean Region and from Morocco. Abstracts XIV International Congress Arachnology \ 22 Annual Meeting of the American Arachnological Society, Chicago, 51.</mixed-citation></ref><ref id="B120"><mixed-citation xmlns:xlink="http://www.w3.org/1999/xlink" xlink:type="simple">
          <person-group><name name-style="western"><surname>Kovařík</surname><given-names>F</given-names></name></person-group> (<year>1998</year>) <source>Štiří.</source> <publisher-name>Madagaskar</publisher-name>, <publisher-loc>Jihlava</publisher-loc>, <size units="page">176 pp</size>.</mixed-citation></ref><ref id="B67"><mixed-citation xmlns:xlink="http://www.w3.org/1999/xlink" xlink:type="simple">
          <person-group><name name-style="western"><surname>Fet</surname><given-names>V</given-names></name><name name-style="western"><surname>Lowe</surname><given-names>G</given-names></name></person-group> (<year>2000</year>) <article-title>Genus <italic><tp:taxon-name><tp:taxon-name-part taxon-name-part-type="genus">Buthus</tp:taxon-name-part></tp:taxon-name></italic> Leach, 1815.</article-title> In: <person-group><name name-style="western"><surname>Fet</surname><given-names>V</given-names></name><name name-style="western"><surname>Sissom</surname><given-names>WD</given-names></name><name name-style="western"><surname>Lowe</surname><given-names>G</given-names></name><name name-style="western"><surname>Braunwalder</surname><given-names>ME</given-names></name></person-group> (<role>Eds</role>) <issue-title>Catalog of the Scorpions of the World (1758-1998).</issue-title> <source>The New York Entomological Society, New York</source>, <fpage>91</fpage>–<lpage>97</lpage>.</mixed-citation></ref><ref id="B150"><mixed-citation xmlns:xlink="http://www.w3.org/1999/xlink" xlink:type="simple">
          <person-group><name name-style="western"><surname>Lourenço</surname><given-names>WR</given-names></name></person-group> (<year>2002</year>) <article-title>Considérations sur les modèles de distribution et différentiation du genre <italic><tp:taxon-name><tp:taxon-name-part taxon-name-part-type="genus">Buthus</tp:taxon-name-part></tp:taxon-name></italic> Leach, 1815, avec la description d'une nouvelle espèce des montagnes du Tassili des Ajjer, Algérie (<tp:taxon-name><tp:taxon-name-part taxon-name-part-type="order">Scorpiones</tp:taxon-name-part></tp:taxon-name>, <tp:taxon-name><tp:taxon-name-part taxon-name-part-type="family">Buthidae</tp:taxon-name-part></tp:taxon-name>).</article-title> <source>Biogeographica</source> <volume>78</volume>: <fpage>109</fpage>–<lpage>127</lpage>.</mixed-citation></ref><ref id="B123"><mixed-citation xmlns:xlink="http://www.w3.org/1999/xlink" xlink:type="simple">
          <person-group><name name-style="western"><surname>Kovařík</surname><given-names>F</given-names></name></person-group> (<year>2002</year>) <article-title>A checklist of scorpions (<tp:taxon-name><tp:taxon-name-part taxon-name-part-type="class">Arachnida</tp:taxon-name-part></tp:taxon-name>) in the collection of the Forschungsinstitut und Naturmuseum Senckenberg, Frankfurt am Main, Germany.</article-title> <source>Serket</source> <volume>8</volume>: <fpage>1</fpage>–<lpage>23</lpage>.</mixed-citation></ref><ref id="B77"><mixed-citation xmlns:xlink="http://www.w3.org/1999/xlink" xlink:type="simple">
          <person-group><name name-style="western"><surname>Gantenbein</surname><given-names>B</given-names></name><name name-style="western"><surname>Largiadèr</surname><given-names>CR</given-names></name></person-group> (<year>2003</year>) <article-title>The phylogeographic importance of the Strait of Gibraltar as a gene flow barrier in terrestrial arthropods: a case study with the scorpion <italic><tp:taxon-name><tp:taxon-name-part taxon-name-part-type="genus">Buthus</tp:taxon-name-part> <tp:taxon-name-part taxon-name-part-type="species">occitanus</tp:taxon-name-part></tp:taxon-name></italic> as model organism.</article-title> <source>Molecular Phylogenetics and Evolution</source> <volume>28</volume>: <fpage>119</fpage>–<lpage>130</lpage>. <ext-link xlink:type="simple" ext-link-type="doi" xlink:href="10.1016/S1055-7903(03)00031-9">https://doi.org/10.1016/S1055-7903(03)00031-9</ext-link></mixed-citation></ref><ref id="B14"><mixed-citation xmlns:xlink="http://www.w3.org/1999/xlink" xlink:type="simple">
          <person-group><name name-style="western"><surname>Ben Othmen</surname><given-names>A</given-names></name><name name-style="western"><surname>Chatti</surname><given-names>N</given-names></name><name name-style="western"><surname>Ben Ali-Haouas</surname><given-names>Z</given-names></name><name name-style="western"><surname>Ouldbrahim</surname><given-names>I</given-names></name><name name-style="western"><surname>Said</surname><given-names>K</given-names></name></person-group> (<year>2004</year>) <article-title>Allozymic differentiation of Tunisian populations of <italic><tp:taxon-name><tp:taxon-name-part taxon-name-part-type="genus">Androctonus</tp:taxon-name-part></tp:taxon-name></italic> species and <italic><tp:taxon-name><tp:taxon-name-part taxon-name-part-type="genus">Buthus</tp:taxon-name-part> <tp:taxon-name-part taxon-name-part-type="species">occitanus</tp:taxon-name-part></tp:taxon-name></italic> (<tp:taxon-name><tp:taxon-name-part taxon-name-part-type="order">Scorpiones</tp:taxon-name-part></tp:taxon-name>: <tp:taxon-name><tp:taxon-name-part taxon-name-part-type="family">Buthidae</tp:taxon-name-part></tp:taxon-name>).</article-title> <source>Biological Journal of the Linnean Society</source> <volume>81</volume>: <fpage>255</fpage>–<lpage>265</lpage>. <ext-link xlink:type="simple" ext-link-type="doi" xlink:href="10.1111/j.1095-8312.2003.00285.x">https://doi.org/10.1111/j.1095-8312.2003.00285.x</ext-link></mixed-citation></ref><ref id="B261"><mixed-citation xmlns:xlink="http://www.w3.org/1999/xlink" xlink:type="simple">
          <person-group><name name-style="western"><surname>Touloun</surname><given-names>O</given-names></name></person-group> (<year>2012</year>) Chapitre III. Ecologie et repartition de la scorpiofaune du Sud Ouest Marocain. In: Les peuplements de scorpions du sud ouest marocain: Ecologie, Biogéographie et Epidémiologie des envenimations. Éditions universitaires européennes, Saarbrücken, 30–82.</mixed-citation></ref><ref id="B19"><mixed-citation xmlns:xlink="http://www.w3.org/1999/xlink" xlink:type="simple">
          <person-group><name name-style="western"><surname>Birula</surname><given-names>AA</given-names></name></person-group> (<year>1908</year>) <article-title>Ergebnisse der mit Subvention aus der Erbschaft Treitl unternommenen zoologischen Forschungsreise Dr. F. Werner's nach dem Ägyptischen Sudan und Nord-Uganda. XIV. <tp:taxon-name><tp:taxon-name-part taxon-name-part-type="order">Scorpiones</tp:taxon-name-part></tp:taxon-name> und <tp:taxon-name><tp:taxon-name-part taxon-name-part-type="order">Solifugae</tp:taxon-name-part></tp:taxon-name>.</article-title> <source>Sitzungsberichte der Kaiserlichen Akademie der Wissenschaften, Mathematisch-Naturwissenschaftliche Klasse, Wien</source> <volume>117</volume>: <fpage>121</fpage>–<lpage>152</lpage>. <ext-link xlink:type="simple" ext-link-type="uri" xlink:href="http://www.zobodat.at/publikation_articles.php?id=148339">http://www.zobodat.at/publikation_articles.php?id=148339</ext-link></mixed-citation></ref><ref id="B20"><mixed-citation xmlns:xlink="http://www.w3.org/1999/xlink" xlink:type="simple">
          <person-group><name name-style="western"><surname>Birula</surname><given-names>AA</given-names></name></person-group> (<year>1909</year>) <article-title>Scorpione und Solifugen von Tripolis und Barka. Nach der Sammlung von Dr. Bruno Klaptocz im jahre 19-06. Zoologische Jahrbücher.</article-title> <source>Abteilung für Systematik, Geographie und Biologie der Tiere</source> <volume>28</volume>: <fpage>505</fpage>–<lpage>522</lpage>.</mixed-citation></ref><ref id="B23"><mixed-citation xmlns:xlink="http://www.w3.org/1999/xlink" xlink:type="simple">
          <person-group><name name-style="western"><surname>Birula</surname><given-names>AA</given-names></name></person-group> (<year>1917a</year>) <article-title>[authored as Byalynitskii-Birulya, A. A.] <tp:taxon-name><tp:taxon-name-part taxon-name-part-type="superfamily">Arachnoidea</tp:taxon-name-part></tp:taxon-name> <tp:taxon-name><tp:taxon-name-part taxon-name-part-type="division">Arthrogastra</tp:taxon-name-part></tp:taxon-name> Caucasica. Pars I. <tp:taxon-name><tp:taxon-name-part taxon-name-part-type="order">Scorpiones</tp:taxon-name-part></tp:taxon-name>.</article-title> <source>Zapiski Kavkazskogo Muzeya, Seriia A [Mémoires du Musée du Caucase, Série A]</source> <volume>5</volume>: <fpage>1</fpage>–<lpage>253</lpage>. [English translation: Byalynitskii-Birulya AA, 1964. Arthrogastric Arachnids of Caucasia. Part I. Scorpions. Israel Program for Scientific Translations, Jerusalem. 170 pp.]</mixed-citation></ref><ref id="B218"><mixed-citation xmlns:xlink="http://www.w3.org/1999/xlink" xlink:type="simple">
          <person-group><name name-style="western"><surname>Roewer</surname><given-names>CF</given-names></name></person-group> (<year>1943</year>) <article-title>Über eine neuerworbene Sammlung von Skorpionen des Natur-Museums Senckenberg.</article-title> <source>Senckenbergiana</source> <volume>26</volume>: <fpage>205</fpage>–<lpage>244</lpage>.</mixed-citation></ref><ref id="B239"><mixed-citation xmlns:xlink="http://www.w3.org/1999/xlink" xlink:type="simple">
          <person-group><name name-style="western"><surname>Simon</surname><given-names>E</given-names></name></person-group> (<year>1872</year>) Arachnides de Syrie rapportés par M. Charles Piochard de la Brûlerie (Scorpions et Galeodes). Annales de la Société Entomologiqe de France, 5<sup>eme</sup> série 2: 245–266.</mixed-citation></ref><ref id="B151"><mixed-citation xmlns:xlink="http://www.w3.org/1999/xlink" xlink:type="simple">
          <person-group><name name-style="western"><surname>Lourenço</surname><given-names>WR</given-names></name></person-group> (<year>2003</year>) <article-title>Compléments à la faune de scorpions (<tp:taxon-name><tp:taxon-name-part taxon-name-part-type="class">Arachnida</tp:taxon-name-part></tp:taxon-name>) de l'Afrique du Nord, avec des considérations sur le genre <italic><tp:taxon-name><tp:taxon-name-part taxon-name-part-type="genus">Buthus</tp:taxon-name-part></tp:taxon-name></italic> Leach, 1815.</article-title> <source>Revue Suisse de Zoologie</source> <volume>110</volume>: <fpage>875</fpage>–<lpage>912</lpage>.</mixed-citation></ref><ref id="B125"><mixed-citation xmlns:xlink="http://www.w3.org/1999/xlink" xlink:type="simple">
          <person-group><name name-style="western"><surname>Kovařík</surname><given-names>F</given-names></name></person-group> (<year>2006</year>) <article-title>Review of Tunisian Species of the Genus <italic><tp:taxon-name><tp:taxon-name-part taxon-name-part-type="genus">Buthus</tp:taxon-name-part></tp:taxon-name></italic> with Descriptions of Two New Species and a Discussion of Ehrenberg’s Types (<tp:taxon-name><tp:taxon-name-part taxon-name-part-type="order">Scorpiones</tp:taxon-name-part></tp:taxon-name>: <tp:taxon-name><tp:taxon-name-part taxon-name-part-type="family">Buthidae</tp:taxon-name-part></tp:taxon-name>).</article-title> <source><tp:taxon-name><tp:taxon-name-part taxon-name-part-type="genus">Euscorpius</tp:taxon-name-part></tp:taxon-name></source> <volume>34</volume>: <fpage>1</fpage>–<lpage>16</lpage>. <ext-link xlink:type="simple" ext-link-type="uri" xlink:href="http://www.science.marshall.edu/fet/euscorpius/p2006_34.pdf">http://www.science.marshall.edu/fet/euscorpius/p2006_34.pdf</ext-link>.</mixed-citation></ref><ref id="B229"><mixed-citation xmlns:xlink="http://www.w3.org/1999/xlink" xlink:type="simple">
          <person-group><name name-style="western"><surname>Sadine</surname><given-names>SE</given-names></name><name name-style="western"><surname>Samia</surname><given-names>B</given-names></name><name name-style="western"><surname>Ould Elhadj</surname><given-names>MD</given-names></name></person-group> (<year>2011</year>) <article-title>Premieres donnees sur la diversite scorpionique dans la region du Souf (Algerie).</article-title> <source>Arachnides</source> <volume>61</volume>: <fpage>1</fpage>–<lpage>10</lpage>.</mixed-citation></ref><ref id="B161"><mixed-citation xmlns:xlink="http://www.w3.org/1999/xlink" xlink:type="simple">
          <person-group><name name-style="western"><surname>Lourenço</surname><given-names>WR</given-names></name><name name-style="western"><surname>Cloudsley-Thompson</surname><given-names>JL</given-names></name></person-group> (<year>2012</year>) <article-title>A new species of <italic><tp:taxon-name><tp:taxon-name-part taxon-name-part-type="genus">Buthus</tp:taxon-name-part></tp:taxon-name></italic> Leach, 1815 from Egypt (<tp:taxon-name><tp:taxon-name-part taxon-name-part-type="order">Scorpiones</tp:taxon-name-part></tp:taxon-name>, <tp:taxon-name><tp:taxon-name-part taxon-name-part-type="family">Buthidae</tp:taxon-name-part></tp:taxon-name>).</article-title> <source>Entomologische Mitteilungen aus dem Zoologischen Museum Hamburg</source> <volume>16</volume>: <fpage>11</fpage>–<lpage>18</lpage>.</mixed-citation></ref><ref id="B169"><mixed-citation xmlns:xlink="http://www.w3.org/1999/xlink" xlink:type="simple">
          <person-group><name name-style="western"><surname>Lourenço</surname><given-names>WR</given-names></name><name name-style="western"><surname>Simon</surname><given-names>E</given-names></name></person-group> (<year>2012</year>) <article-title>Confirmation of a new species of <italic><tp:taxon-name><tp:taxon-name-part taxon-name-part-type="genus">Buthus</tp:taxon-name-part></tp:taxon-name></italic> Leach, 1815 from Alexandria, Egypt (<tp:taxon-name><tp:taxon-name-part taxon-name-part-type="order">Scorpiones</tp:taxon-name-part></tp:taxon-name>, <tp:taxon-name><tp:taxon-name-part taxon-name-part-type="family">Buthidae</tp:taxon-name-part></tp:taxon-name>).</article-title> <source>Serket</source> <volume>13</volume>: <fpage>8</fpage>–<lpage>15</lpage>.</mixed-citation></ref><ref id="B157"><mixed-citation xmlns:xlink="http://www.w3.org/1999/xlink" xlink:type="simple">
          <person-group><name name-style="western"><surname>Lourenço</surname><given-names>WR</given-names></name></person-group> (<year>2013</year>) <article-title>A new species of <italic><tp:taxon-name><tp:taxon-name-part taxon-name-part-type="genus">Buthus</tp:taxon-name-part></tp:taxon-name></italic> Leach, 1815 from Algeria (<tp:taxon-name><tp:taxon-name-part taxon-name-part-type="order">Scorpiones</tp:taxon-name-part></tp:taxon-name>, <tp:taxon-name><tp:taxon-name-part taxon-name-part-type="family">Buthidae</tp:taxon-name-part></tp:taxon-name>).</article-title> <source>Entomologische Mitteilungen aus dem Zoologischen Museum Hamburg</source> <volume>16</volume>: <fpage>63</fpage>–<lpage>68</lpage>.</mixed-citation></ref><ref id="B139"><mixed-citation xmlns:xlink="http://www.w3.org/1999/xlink" xlink:type="simple">
          <person-group><name name-style="western"><surname>Latreille</surname><given-names>PA</given-names></name></person-group> (<year>1817</year>) Tome III. Contenant les Crustacés, les Arachnides et les Insectes. In: Cuvier G (Ed.) Le règne animal distribué d'après son organisation, pour servir de base a l'histoire naturelle des animaux et d'introduction a l'anatomie comparée. Imprimerie de A. Belin, Paris, 653.</mixed-citation></ref></ref-list></tp:taxon-treatment>
