# Supplementary material for: Updated catalogue and taxonomic notes on the Old-World scorpion genus Buthus Leach, 1815 (Scorpiones, Buthidae)
Source: Zookeys. 2017 Jul 24;(686):15–84. doi: 10.3897/zookeys.686.12206 (PMC5672565; doi:10.3897/zookeys.686.12206)
Supplement: XML Treatment for Buthus [file zookeys.686.12206-treatment54.xml]

<!DOCTYPE tp:taxon-treatment
  PUBLIC "-//TaxonX//DTD Taxonomic Treatment Publishing DTD v0 20100105//EN" "tax-treatment-NSO.dtd">
<tp:taxon-treatment xmlns:tp="http://www.plazi.org/taxpub"><tp:treatment-meta><kwd-group><label>Taxon classification</label><kwd><named-content xmlns:xlink="http://www.w3.org/1999/xlink" content-type="kingdom">Animalia</named-content></kwd><kwd><named-content xmlns:xlink="http://www.w3.org/1999/xlink" content-type="order">Scorpiones</named-content></kwd><kwd><named-content xmlns:xlink="http://www.w3.org/1999/xlink" content-type="family">Buthidae</named-content></kwd></kwd-group><mixed-citation publication-type="journal"><person-group><name><surname>Sousa</surname><given-names>Pedro</given-names></name><name><surname>Arnedo</surname><given-names>Miquel A.</given-names></name><name><surname>Harris</surname><given-names>D. James</given-names></name></person-group><article-title>Updated catalogue and taxonomic notes on the Old-World scorpion genus <italic><tp:taxon-name><tp:taxon-name-part taxon-name-part-type="genus" reg="Buthus">Buthus</tp:taxon-name-part></tp:taxon-name></italic> Leach, 1815 (<tp:taxon-name><tp:taxon-name-part taxon-name-part-type="order">Scorpiones</tp:taxon-name-part></tp:taxon-name>, <tp:taxon-name><tp:taxon-name-part taxon-name-part-type="family">Buthidae</tp:taxon-name-part></tp:taxon-name>)</article-title><source>Zookeys</source><day>24</day><month>7</month><year>2017</year><volume>2017</volume><issue>686</issue><fpage>15</fpage><lpage>84</lpage><pub-id pub-id-type="doi">10.3897/zookeys.686.12206</pub-id></mixed-citation></tp:treatment-meta><tp:nomenclature><label>53.</label><tp:taxon-name>
            <tp:taxon-name-part taxon-name-part-type="genus" reg="Buthus">Buthus</tp:taxon-name-part>
          </tp:taxon-name><tp:taxon-authority>sp.</tp:taxon-authority><tp:nomenclature-citation-list><tp:nomenclature-citation><tp:taxon-name>
                <tp:taxon-name-part taxon-name-part-type="genus" reg="Buthus">Buthus</tp:taxon-name-part> <tp:taxon-name-part taxon-name-part-type="species" reg="albengai">albengai</tp:taxon-name-part></tp:taxon-name><comment>(<abbrev xmlns:xlink="http://www.w3.org/1999/xlink" xlink:title="misidentification" id="ABBRID0EOXDM" xlink:type="simple">MIS</abbrev>): <xref ref-type="bibr" rid="B86">Habel et al. 2012</xref>: 3–4.</comment></tp:nomenclature-citation><tp:nomenclature-citation><tp:taxon-name>
                <tp:taxon-name-part taxon-name-part-type="genus" reg="Buthus">Buthus</tp:taxon-name-part> <tp:taxon-name-part taxon-name-part-type="species" reg="europaeus">europaeus</tp:taxon-name-part></tp:taxon-name><comment>(<abbrev xmlns:xlink="http://www.w3.org/1999/xlink" xlink:title="misidentification" id="ABBRID0EDYDM" xlink:type="simple">MIS</abbrev>): <xref ref-type="bibr" rid="B244">Simon 1899</xref>: 85; <xref ref-type="bibr" rid="B245">Simon 1910</xref> (part): 68–70, fig. 5, 8.</comment></tp:nomenclature-citation><tp:nomenclature-citation><tp:taxon-name>
                <tp:taxon-name-part taxon-name-part-type="genus" reg="Buthus">Buthus</tp:taxon-name-part> <tp:taxon-name-part taxon-name-part-type="species" reg="malhommei">malhommei</tp:taxon-name-part></tp:taxon-name><comment>(<abbrev xmlns:xlink="http://www.w3.org/1999/xlink" xlink:title="misidentification" id="ABBRID0E3YDM" xlink:type="simple">MIS</abbrev>): <xref ref-type="bibr" rid="B86">Habel et al. 2012</xref>: 3–4.</comment></tp:nomenclature-citation><tp:nomenclature-citation><tp:taxon-name>
                <tp:taxon-name-part taxon-name-part-type="genus" reg="Buthus">Buthus</tp:taxon-name-part> <tp:taxon-name-part taxon-name-part-type="species" reg="occitanus">occitanus</tp:taxon-name-part></tp:taxon-name><comment>(<abbrev xmlns:xlink="http://www.w3.org/1999/xlink" xlink:title="misidentification" id="ABBRID0ERZDM" xlink:type="simple">MIS</abbrev>): <xref ref-type="bibr" rid="B102">Karsch 1881b</xref>: 8 (Libya); <xref ref-type="bibr" rid="B210">Pocock 1899</xref>: 834 (Africa); <xref ref-type="bibr" rid="B131">Kraepelin 1901</xref>a (part): 266; <xref ref-type="bibr" rid="B300">Werner 1902</xref> (part): 598; <xref ref-type="bibr" rid="B38">Chaignon 1904</xref>: 83–84 (Tunisia); <xref ref-type="bibr" rid="B269">Tullgren 1909</xref>: 2–3 (Egypt); <xref ref-type="bibr" rid="B29">Borelli 1924</xref> (Libya): 4; <xref ref-type="bibr" rid="B106">King 1925</xref>: 81 (Sudan); Gough and Hirs 1927: 5, fig. 9 (Egypt); <xref ref-type="bibr" rid="B194">Pallary 1934</xref>: 98–99; <xref ref-type="bibr" rid="B304">Werner 1934a</xref>: 269, fig. 330 (Morocco); <xref ref-type="bibr" rid="B195">Pallary 1938</xref>: 281–282; <xref ref-type="bibr" rid="B233">Sergent 1938</xref>: 519–520, pl. 49; <xref ref-type="bibr" rid="B185">Monard 1939</xref>: 82–83 (Guinea-Bissau); <xref ref-type="bibr" rid="B186">Moriggi 1941</xref>: 84; <xref ref-type="bibr" rid="B234">Sergent 1941a</xref>: 355, fig. 1E, 2.7, pl. 35, fig. 7; <xref ref-type="bibr" rid="B235">Sergent 1941b</xref>: 447, plate 37; <xref ref-type="bibr" rid="B272">Vachon 1941</xref>: 52; Frade 1947: 268 (Guinea-Bissau); <xref ref-type="bibr" rid="B283">Vachon 1952a</xref> (part): 262–271, fig. 331–344, 348, 372–380, 591, 641, 657, 663, 679, 687, 696; <xref ref-type="bibr" rid="B285">Vachon 1953</xref>: 1021–1024, fig. 12 (Mauritania); <xref ref-type="bibr" rid="B176">Malhomme 1954</xref>: 28 (Morocco); <xref ref-type="bibr" rid="B13">Belfield 1956</xref>: 44; <xref ref-type="bibr" rid="B107">Kinzelbach 1975</xref>: 14, fig. 1; <xref ref-type="bibr" rid="B134">Lamoral and Reynders 1975</xref>: 505 (Africa); <xref ref-type="bibr" rid="B143">Levy and Amitai 1980</xref> (part): 15–16; <xref ref-type="bibr" rid="B109">Kinzelbach 1984</xref>: 100 (Asia); <xref ref-type="bibr" rid="B110">Kinzelbach 1985</xref>: map II (Asia); <xref ref-type="bibr" rid="B58">El-Hennawy 1987</xref>: 17 (Egypt); Amr et al. 1988: 374 (Jordan); <xref ref-type="bibr" rid="B184">Michalis and Dolkeras 1989</xref>: 265–266 (Greece); <xref ref-type="bibr" rid="B59">El-Hennawy 1992</xref>: 98, 101, 119–120 (Arabia); <xref ref-type="bibr" rid="B116">Kovařík 1992a</xref> (part): 183; <xref ref-type="bibr" rid="B117">Kovařík 1992b</xref>: 90 (Iraq); Amr and EI-Oran 1994: 181 (Jordan); <xref ref-type="bibr" rid="B119">Kovařík 1997</xref>: 179 (Maghreb); <xref ref-type="bibr" rid="B67">Fet and Lowe 2000</xref> (part): 92–94; <xref ref-type="bibr" rid="B123">Kovařík 2002</xref>: 5; <xref ref-type="bibr" rid="B151">Lourenço 2003</xref>: 884 (Morocco) <xref ref-type="bibr" rid="B249">Soleglad and Fet 2003</xref>: 7 (Morocco); <xref ref-type="bibr" rid="B99">Kaltsas et al. 2008</xref>: 215–216 (Libya); <xref ref-type="bibr" rid="B227">Sadine et al. 2012</xref>: 33; <xref ref-type="bibr" rid="B60">El-Hennawy 2013</xref>: 260; <xref ref-type="bibr" rid="B1">Aboumaâd et al. 2014</xref>: 5.</comment></tp:nomenclature-citation><tp:nomenclature-citation><tp:taxon-name>
                  <tp:taxon-name-part taxon-name-part-type="genus" reg="Buthus">Buthus</tp:taxon-name-part> <tp:taxon-name-part taxon-name-part-type="species" reg="occitanus">occitanus</tp:taxon-name-part> <tp:taxon-name-part taxon-name-part-type="subspecies" reg="occitanus">occitanus</tp:taxon-name-part></tp:taxon-name><comment>
                 (<abbrev xmlns:xlink="http://www.w3.org/1999/xlink" xlink:title="misidentification" id="ABBRID0EH6DM" xlink:type="simple">MIS</abbrev>): <xref ref-type="bibr" rid="B209">Pocock 1895</xref>: 299 (Egypt); <xref ref-type="bibr" rid="B283">Vachon 1952a</xref> (part): 262–271, fig. 331–344, 372–379, 400, 554; <xref ref-type="bibr" rid="B143">Levy and Amitai 1980</xref>: 16 (Africa); <xref ref-type="bibr" rid="B118">Kovařík 1995</xref>: 20 (Morocco); <xref ref-type="bibr" rid="B119">Kovařík 1997</xref>: 179 (Ghana); <xref ref-type="bibr" rid="B75">Gantenbein et al. 1998</xref>a: 51, <xref ref-type="bibr" rid="B67">Fet and Lowe 2000</xref> (part): 94–95; <xref ref-type="bibr" rid="B77">Gantenbein and Largiadèr 2003</xref> (part): 120, 122. </comment></tp:nomenclature-citation><tp:nomenclature-citation><tp:taxon-name>
                <tp:taxon-name-part taxon-name-part-type="genus" reg="Buthus">Buthus</tp:taxon-name-part> <tp:taxon-name-part taxon-name-part-type="species" reg="occitanus">occitanus</tp:taxon-name-part> <tp:taxon-name-part taxon-name-part-type="subspecies" reg="occitanus">occitanus</tp:taxon-name-part></tp:taxon-name><comment>, “Afrique occidentale française”: <xref ref-type="bibr" rid="B283">Vachon 1952a</xref>: 270.</comment></tp:nomenclature-citation><tp:nomenclature-citation><tp:taxon-name>
                  <tp:taxon-name-part taxon-name-part-type="genus" reg="Buthus">Buthus</tp:taxon-name-part> <tp:taxon-name-part taxon-name-part-type="species" reg="occitanus">occitanus</tp:taxon-name-part> <tp:taxon-name-part taxon-name-part-type="subspecies" reg="occitanus">occitanus</tp:taxon-name-part></tp:taxon-name><comment>, “Cote Occidentale du Maroc”: <xref ref-type="bibr" rid="B283">Vachon 1952a</xref>: 268–269, fig. 373–378. </comment></tp:nomenclature-citation><tp:nomenclature-citation><tp:taxon-name>
                <tp:taxon-name-part taxon-name-part-type="genus" reg="Scorpio">Scorpio</tp:taxon-name-part> <tp:taxon-name-part taxon-name-part-type="species" reg="occitanus">occitanus</tp:taxon-name-part></tp:taxon-name><comment>: <xref ref-type="bibr" rid="B53">Dufour 1856</xref> (part): 570.</comment></tp:nomenclature-citation><tp:nomenclature-citation><tp:taxon-name/><comment>not <tp:taxon-name><tp:taxon-name-part taxon-name-part-type="genus" reg="Buthus">Buthus</tp:taxon-name-part></tp:taxon-name>: <xref ref-type="bibr" rid="B286">Vachon 1955</xref>: 372 (El Fâcher, Djebel Meidob, Darfur, Sudan) (Vachon said that this material was close to but not part of the genus <tp:taxon-name><tp:taxon-name-part taxon-name-part-type="genus" reg="Buthus">Buthus</tp:taxon-name-part></tp:taxon-name>). </comment></tp:nomenclature-citation></tp:nomenclature-citation-list></tp:nomenclature><tp:treatment-sec sec-type="notes" id="SECID0EZCEM"><title>Note.</title><p>We futher propose to transfer a species from the genus <italic><tp:taxon-name><tp:taxon-name-part taxon-name-part-type="genus" reg="Buthus">Buthus</tp:taxon-name-part></tp:taxon-name></italic> to the genus <italic><tp:taxon-name><tp:taxon-name-part taxon-name-part-type="genus" reg="Androctonus">Androctonus</tp:taxon-name-part></tp:taxon-name></italic>.</p></tp:treatment-sec><ref-list><ref id="B86"><mixed-citation xmlns:xlink="http://www.w3.org/1999/xlink" xlink:type="simple">
          <person-group><name name-style="western"><surname>Habel</surname><given-names>JC</given-names></name><name name-style="western"><surname>Husemann</surname><given-names>M</given-names></name><name name-style="western"><surname>Schmitt</surname><given-names>T</given-names></name><name name-style="western"><surname>Zachos</surname><given-names>FE</given-names></name><name name-style="western"><surname>Honnen</surname><given-names>A-C</given-names></name><name name-style="western"><surname>Petersen</surname><given-names>B</given-names></name><name name-style="western"><surname>Parmakelis</surname><given-names>A</given-names></name><name name-style="western"><surname>Stathi</surname><given-names>I</given-names></name></person-group> (<year>2012</year>) Microallopatry caused strong diversification in <italic><tp:taxon-name><tp:taxon-name-part taxon-name-part-type="genus">Buthus</tp:taxon-name-part></tp:taxon-name></italic> scorpions (<tp:taxon-name><tp:taxon-name-part taxon-name-part-type="order">Scorpiones</tp:taxon-name-part></tp:taxon-name>: <tp:taxon-name><tp:taxon-name-part taxon-name-part-type="family">Buthidae</tp:taxon-name-part></tp:taxon-name>) in the Atlas Mountains (NW Africa). PloS One 7: e29403. <ext-link xlink:type="simple" ext-link-type="doi" xlink:href="10.1371/journal.pone.0029403">https://doi.org/10.1371/journal.pone.0029403</ext-link></mixed-citation></ref><ref id="B244"><mixed-citation xmlns:xlink="http://www.w3.org/1999/xlink" xlink:type="simple">
          <person-group><name name-style="western"><surname>Simon</surname><given-names>E</given-names></name></person-group> (<year>1899</year>) <article-title>Liste des arachnides recueillis en Algérie par M. P. Lesne et descrition d'une espèce nouvelle.</article-title> <source>Bulletin du Muséum d'Histoire Naturelle, Paris</source> <volume>5</volume>: <fpage>82</fpage>–<lpage>87</lpage>.</mixed-citation></ref><ref id="B245"><mixed-citation xmlns:xlink="http://www.w3.org/1999/xlink" xlink:type="simple">
          <person-group><name name-style="western"><surname>Simon</surname><given-names>E</given-names></name></person-group> (<year>1910</year>) <article-title>Révision des Scorpions d'Egypte.</article-title> <source>Bulletin de la Société Entomologique de d'Egypte</source> <volume>2</volume>: <fpage>57</fpage>–<lpage>87</lpage>.</mixed-citation></ref><ref id="B102"><mixed-citation xmlns:xlink="http://www.w3.org/1999/xlink" xlink:type="simple">
          <person-group><name name-style="western"><surname>Karsch</surname><given-names>F</given-names></name></person-group> (<year>1881b</year>) <article-title>Verzeichniss der während der Rohfs'schen africanischen Expedition erbeuteten Myriopoden und Arachniden.</article-title> <source>Archive für Naturgeschichte</source> <volume>47</volume>: <fpage>1</fpage>–<lpage>14</lpage>.</mixed-citation></ref><ref id="B210"><mixed-citation xmlns:xlink="http://www.w3.org/1999/xlink" xlink:type="simple">
          <person-group><name name-style="western"><surname>Pocock</surname><given-names>RI</given-names></name></person-group> (<year>1899</year>) <article-title>On the Scorpions, Pedipalps and Spiders from tropical West-Africa represented in the collection of the British Museum.</article-title> <source>Proceedings of the Zoological Society of London</source> <volume>1899</volume>: <fpage>833</fpage>–<lpage>885</lpage>. <ext-link xlink:type="simple" ext-link-type="uri" xlink:href="http://biodiversitylibrary.org/page/31572831">http://biodiversitylibrary.org/page/31572831</ext-link>.</mixed-citation></ref><ref id="B131"><mixed-citation xmlns:xlink="http://www.w3.org/1999/xlink" xlink:type="simple">
          <person-group><name name-style="western"><surname>Kraepelin</surname><given-names>K</given-names></name></person-group> (<year>1901</year>) <article-title>Catalogue des Scorpions des collections du Muséum d'histoire naturelle de Paris.</article-title> <source>Bulletin du Muséum d'Histoire Naturelle, Paris</source> <volume>7</volume>: <fpage>265</fpage>–<lpage>274</lpage>.</mixed-citation></ref><ref id="B300"><mixed-citation xmlns:xlink="http://www.w3.org/1999/xlink" xlink:type="simple">
          <person-group><name name-style="western"><surname>Werner</surname><given-names>F</given-names></name></person-group> (<year>1902</year>) <article-title>Die Scorpione, Pedipalpen und Solifugen in der zoologisch-vergleichend-anatomischen Sammlung der Universität Wien.</article-title> <source>Verhandlungen der Kaiserlich-Königlichen Zoologish-Botanischen Gesellschaft in Wien</source> <volume>52</volume>: <fpage>595</fpage>–<lpage>608</lpage>.</mixed-citation></ref><ref id="B38"><mixed-citation xmlns:xlink="http://www.w3.org/1999/xlink" xlink:type="simple">
          <person-group><name name-style="western"><surname>Chaignon</surname><given-names>H de</given-names></name></person-group> (<year>1904</year>) <article-title>Contributions à l'Histoire Naturelle de la Tunisie.</article-title> <source>Bulletin de la Société d'Histoire Naturelle d'Autun</source> <volume>17</volume>: <fpage>1</fpage>–<lpage>166</lpage>.</mixed-citation></ref><ref id="B269"><mixed-citation xmlns:xlink="http://www.w3.org/1999/xlink" xlink:type="simple">
          <person-group><name name-style="western"><surname>Tullgren</surname><given-names>A</given-names></name></person-group> (<year>1909</year>) <tp:taxon-name><tp:taxon-name-part taxon-name-part-type="order">Solifugae</tp:taxon-name-part></tp:taxon-name>, <tp:taxon-name><tp:taxon-name-part taxon-name-part-type="order">Scorpiones</tp:taxon-name-part></tp:taxon-name> und Chelonethi aus Ägypten und dem Sudan. In: Results of the Swedish Zoological Expedition to Egypt and the White Nile 1901, under the direction of L.A. Jägerskiöld. Part III. The Library of the Royal University of Uppsala, Uppsala, 1–12.</mixed-citation></ref><ref id="B29"><mixed-citation xmlns:xlink="http://www.w3.org/1999/xlink" xlink:type="simple">
          <person-group><name name-style="western"><surname>Borelli</surname><given-names>A</given-names></name></person-group> (<year>1924</year>) <article-title>Missione zoologica del Dr. E. Festa in Cirenaica. XVI. Scorpioni e Solifughi. Bollettino dei Musei di Zoologia ed Anatomia Comparata della R.</article-title> <source>Università di Torino</source> <volume>39</volume>: <fpage>1</fpage>–<lpage>16</lpage>.</mixed-citation></ref><ref id="B106"><mixed-citation xmlns:xlink="http://www.w3.org/1999/xlink" xlink:type="simple">
          <person-group><name name-style="western"><surname>King</surname><given-names>HH</given-names></name></person-group> (<year>1925</year>) Notes on Sudan Scorpions. Sudan Notes and Records, Khartoum 8: 79–84. <ext-link xlink:type="simple" ext-link-type="uri" xlink:href="http://sfdas.com/IMG/pdf/sudan_notes_and_records_volume_8_-1925.pdf">sfdas.com/IMG/pdf/sudan_notes_and_records_volume_8_-1925.pdf</ext-link>.</mixed-citation></ref><ref id="B194"><mixed-citation xmlns:xlink="http://www.w3.org/1999/xlink" xlink:type="simple">
          <person-group><name name-style="western"><surname>Pallary</surname><given-names>P</given-names></name></person-group> (<year>1934</year>) <article-title>Scorpions du Sahara central. Mission du Hoggar III (Février à Mai 1928).</article-title> <source>Mémoires de la Société d'Histoire Naturelle d'Afrique du Nord</source> <volume>4</volume>: <fpage>90</fpage>–<lpage>100</lpage>.</mixed-citation></ref><ref id="B304"><mixed-citation xmlns:xlink="http://www.w3.org/1999/xlink" xlink:type="simple">
          <person-group><name name-style="western"><surname>Werner</surname><given-names>F</given-names></name></person-group> (<year>1934a</year>) <source><tp:taxon-name><tp:taxon-name-part taxon-name-part-type="order">Scorpiones</tp:taxon-name-part></tp:taxon-name>, Pedipalpi. In: Bronn HG (Ed.) Klassen und Ordnungen des Tierreichs. Band 5: <tp:taxon-name><tp:taxon-name-part taxon-name-part-type="phylum">Arthropoda</tp:taxon-name-part></tp:taxon-name>, Abteilung 4: <tp:taxon-name><tp:taxon-name-part taxon-name-part-type="superfamily">Arachnoidea</tp:taxon-name-part></tp:taxon-name>, Buch 8.</source> <publisher-name>Akademische Verlagsgesellschaft</publisher-name>, <publisher-loc>Leipzig</publisher-loc>, <size units="page">490 pp</size>.</mixed-citation></ref><ref id="B195"><mixed-citation xmlns:xlink="http://www.w3.org/1999/xlink" xlink:type="simple">
          <person-group><name name-style="western"><surname>Pallary</surname><given-names>P</given-names></name></person-group> (<year>1938</year>) <article-title>Sur des scorpions de la Berbérie, de la Syrie et du Congo.</article-title> <source>Archives de l'Institut Pasteur d'Algérie</source> <volume>16</volume>: <fpage>279</fpage>–<lpage>282</lpage>.</mixed-citation></ref><ref id="B233"><mixed-citation xmlns:xlink="http://www.w3.org/1999/xlink" xlink:type="simple">
          <person-group><name name-style="western"><surname>Sergent</surname><given-names>E</given-names></name></person-group> (<year>1938</year>) <article-title>Iconographie des Scorpions de l'Afrique du Nord.</article-title> <source>Archives de l'Institut Pasteur d'Algérie</source> <volume>16</volume>: <fpage>513</fpage>–<lpage>522</lpage>.</mixed-citation></ref><ref id="B185"><mixed-citation xmlns:xlink="http://www.w3.org/1999/xlink" xlink:type="simple">
          <person-group><name name-style="western"><surname>Monard</surname><given-names>A</given-names></name></person-group> (<year>1939</year>) <article-title>Résultats de la mission scientifique du Dr Monard en Guinée Portugaise. 1937-1938. IV. Scorpions.</article-title> <source>Arquivos do Museu Bocage</source> <volume>10</volume>: <fpage>81</fpage>–<lpage>85</lpage>.</mixed-citation></ref><ref id="B186"><mixed-citation xmlns:xlink="http://www.w3.org/1999/xlink" xlink:type="simple">
          <person-group><name name-style="western"><surname>Moriggi</surname><given-names>M</given-names></name></person-group> (<year>1941</year>) <article-title>Gli scorpioni dell’ Africa Orientale Italiana.</article-title> <source>Rivista di Biologia Coloniale, Roma</source> <volume>4</volume>: <fpage>77</fpage>–<lpage>103</lpage>.</mixed-citation></ref><ref id="B234"><mixed-citation xmlns:xlink="http://www.w3.org/1999/xlink" xlink:type="simple">
          <person-group><name name-style="western"><surname>Sergent</surname><given-names>E</given-names></name></person-group> (<year>1941a</year>) <article-title>Sur le postabdomen (queue) de quelques scorpions de l'Afrique du Nord.</article-title> <source>Archives de l'Institut Pasteur d'Algérie</source> <volume>19</volume>: <fpage>353</fpage>–<lpage>357</lpage>.</mixed-citation></ref><ref id="B235"><mixed-citation xmlns:xlink="http://www.w3.org/1999/xlink" xlink:type="simple">
          <person-group><name name-style="western"><surname>Sergent</surname><given-names>E</given-names></name></person-group> (<year>1941b</year>) <article-title>Sur le scorpion commun de l'Atlas blidéen, <tp:taxon-name><tp:taxon-name-part taxon-name-part-type="genus">Buthus</tp:taxon-name-part> <tp:taxon-name-part taxon-name-part-type="species">occitanus</tp:taxon-name-part></tp:taxon-name> Amx.</article-title> <source>Archives de l'Institut Pasteur d'Algérie</source> <volume>19</volume>: <fpage>447</fpage>–<lpage>448</lpage>.</mixed-citation></ref><ref id="B272"><mixed-citation xmlns:xlink="http://www.w3.org/1999/xlink" xlink:type="simple">
          <person-group><name name-style="western"><surname>Vachon</surname><given-names>M</given-names></name></person-group> (<year>1941</year>) <article-title>Remarques biogéographiques sur quelques Scorpions et Pseudoscorpions prédésertiques.</article-title> <source>Compte-rendu sommaire des Séances de la Société de Biogéographie</source> <volume>18</volume>: <fpage>50</fpage>–<lpage>53</lpage>.</mixed-citation></ref><ref id="B283"><mixed-citation xmlns:xlink="http://www.w3.org/1999/xlink" xlink:type="simple">
          <person-group><name name-style="western"><surname>Vachon</surname><given-names>M</given-names></name></person-group> (<year>1952a</year>) <source>Études sur les scorpions. (published 1948–1951 in Archives de l'Institut Pasteur d'Algérie, 1948, 26: 25–90, 162–208, 288–316, 441–481; 1949, 27: 66–100, 134–169, 281–288, 334–396; 1950, 28: 152–216, 382–413; 1951, 29: 46–104).</source> <publisher-name>Institut Pasteur d'Algérie</publisher-name>, <publisher-loc>Alger</publisher-loc>, <size units="page">482 pp</size>. <ext-link xlink:type="simple" ext-link-type="uri" xlink:href="https://www.ntnu.no/ub/scorpion-files/vachon.php">https://www.ntnu.no/ub/scorpion-files/vachon.php</ext-link>.</mixed-citation></ref><ref id="B285"><mixed-citation xmlns:xlink="http://www.w3.org/1999/xlink" xlink:type="simple">
          <person-group><name name-style="western"><surname>Vachon</surname><given-names>M</given-names></name></person-group> (<year>1953</year>) <article-title>Contribution à l'étude du peuplement de la Mauritanie. Scorpions.</article-title> <source>Bulletin de l'Institut français d'Afrique Noire</source> <volume>15</volume>: <fpage>1012</fpage>–<lpage>1028</lpage>.</mixed-citation></ref><ref id="B176"><mixed-citation xmlns:xlink="http://www.w3.org/1999/xlink" xlink:type="simple">
          <person-group><name name-style="western"><surname>Malhomme</surname><given-names>J</given-names></name></person-group> (<year>1954</year>) <article-title>Aperçu sur la distribution des scorpions de la région de Marrakech.</article-title> <source>Bulletin de la Société des Sciences Naturelles et Physiques du Maroc</source> <volume>34</volume>: <fpage>25</fpage>–<lpage>30</lpage>.</mixed-citation></ref><ref id="B13"><mixed-citation xmlns:xlink="http://www.w3.org/1999/xlink" xlink:type="simple">
          <person-group><name name-style="western"><surname>Belfield</surname><given-names>W</given-names></name></person-group> (<year>1956</year>) <article-title>A preliminary check list of the West African scorpions and key for their identification.</article-title> <source>Journal of the West African Science Association</source> <volume>2</volume>: <fpage>41</fpage>–<lpage>47</lpage>.</mixed-citation></ref><ref id="B107"><mixed-citation xmlns:xlink="http://www.w3.org/1999/xlink" xlink:type="simple">
          <person-group><name name-style="western"><surname>Kinzelbach</surname><given-names>R</given-names></name></person-group> (<year>1975</year>) Die Skorpione der Ägäis. Beiträge zur systematik, phylogenie und biogeographie. Zoologische Jahrbücher, Abteilung für Systematik 3 102: 12–50.</mixed-citation></ref><ref id="B134"><mixed-citation xmlns:xlink="http://www.w3.org/1999/xlink" xlink:type="simple">
          <person-group><name name-style="western"><surname>Lamoral</surname><given-names>BH</given-names></name><name name-style="western"><surname>Reynders</surname><given-names>SC</given-names></name></person-group> (<year>1975</year>) <article-title>A catalogue of the scorpions described from the Ethiopian faunal region up to December 1973.</article-title> <source>Annals of the Natal Museum</source> <volume>22</volume>: <fpage>489</fpage>–<lpage>576</lpage>.</mixed-citation></ref><ref id="B143"><mixed-citation xmlns:xlink="http://www.w3.org/1999/xlink" xlink:type="simple">
          <person-group><name name-style="western"><surname>Levy</surname><given-names>G</given-names></name><name name-style="western"><surname>Amitai</surname><given-names>P</given-names></name></person-group> (<year>1980</year>) <source>Fauna Palaestina. <tp:taxon-name><tp:taxon-name-part taxon-name-part-type="class">Arachnida</tp:taxon-name-part></tp:taxon-name> I: <tp:taxon-name><tp:taxon-name-part taxon-name-part-type="order">Scorpiones</tp:taxon-name-part></tp:taxon-name>.</source> <publisher-name>The Israel Academy of Sciences an d Humanit es</publisher-name>, <publisher-loc>Jerusalem</publisher-loc>, <size units="page">172 pp</size>.</mixed-citation></ref><ref id="B109"><mixed-citation xmlns:xlink="http://www.w3.org/1999/xlink" xlink:type="simple">
          <person-group><name name-style="western"><surname>Kinzelbach</surname><given-names>R</given-names></name></person-group> (<year>1984</year>) <article-title>Die Skorpionssammlung des Naturhistorischen Museums der Stadt Mainz. Teil II: Vorderasien.</article-title> <source>Mainzer Naturwisserschaftlichen Archiv</source> <volume>22</volume>: <fpage>97</fpage>–<lpage>106</lpage>.</mixed-citation></ref><ref id="B110"><mixed-citation xmlns:xlink="http://www.w3.org/1999/xlink" xlink:type="simple">
          <person-group><name name-style="western"><surname>Kinzelbach</surname><given-names>R</given-names></name></person-group> (<year>1985</year>) Vorderer Orient. Skorpione (<tp:taxon-name><tp:taxon-name-part taxon-name-part-type="class">Arachnida</tp:taxon-name-part></tp:taxon-name>: <tp:taxon-name><tp:taxon-name-part taxon-name-part-type="order">Scorpiones</tp:taxon-name-part></tp:taxon-name>). Tübingen Atlas der Vorderen Orients (TAVO). Karte A VI 14.2. Ludwig Reichert Verlag, Wiesbaden.</mixed-citation></ref><ref id="B58"><mixed-citation xmlns:xlink="http://www.w3.org/1999/xlink" xlink:type="simple">
          <person-group><name name-style="western"><surname>El-Hennawy</surname><given-names>HK</given-names></name></person-group> (<year>1987</year>) <article-title>A simplified key to Egyptian scorpion species (<tp:taxon-name><tp:taxon-name-part taxon-name-part-type="class">Arachnida</tp:taxon-name-part></tp:taxon-name>: <tp:taxon-name><tp:taxon-name-part taxon-name-part-type="class">Scorpionida</tp:taxon-name-part></tp:taxon-name>).</article-title> <source>Serket</source> <volume>1</volume>: <fpage>15</fpage>–<lpage>17</lpage>.</mixed-citation></ref><ref id="B184"><mixed-citation xmlns:xlink="http://www.w3.org/1999/xlink" xlink:type="simple">
          <person-group><name name-style="western"><surname>Michalis</surname><given-names>K</given-names></name><name name-style="western"><surname>Dolkeras</surname><given-names>P</given-names></name></person-group> (<year>1989</year>) <article-title>Beitrag zur Kenntnis der Skorpione Thessaliens und Epirus (Nordgriechenland).</article-title> <source>Entomologische Mitteilungen aus dem Zoologischen Museum Hamburg</source> <volume>9</volume>: <fpage>259</fpage>–<lpage>270</lpage>.</mixed-citation></ref><ref id="B59"><mixed-citation xmlns:xlink="http://www.w3.org/1999/xlink" xlink:type="simple">
          <person-group><name name-style="western"><surname>El-Hennawy</surname><given-names>HK</given-names></name></person-group> (<year>1992</year>) <article-title>A catalogue of the scorpions described from the Arab countries (1758-1990) (<tp:taxon-name><tp:taxon-name-part taxon-name-part-type="class">Arachnida</tp:taxon-name-part></tp:taxon-name>: <tp:taxon-name><tp:taxon-name-part taxon-name-part-type="class">Scorpionida</tp:taxon-name-part></tp:taxon-name>).</article-title> <source>Serket</source> <volume>2</volume>: <fpage>95</fpage>–<lpage>153</lpage>.</mixed-citation></ref><ref id="B116"><mixed-citation xmlns:xlink="http://www.w3.org/1999/xlink" xlink:type="simple">
          <person-group><name name-style="western"><surname>Kovařík</surname><given-names>F</given-names></name></person-group> (<year>1992a</year>) <article-title>A check list of scorpions (<tp:taxon-name><tp:taxon-name-part taxon-name-part-type="class">Arachnida</tp:taxon-name-part></tp:taxon-name>: <tp:taxon-name><tp:taxon-name-part taxon-name-part-type="order">Scorpiones</tp:taxon-name-part></tp:taxon-name>) in the collections of the zoological department, National Museum in Prague.</article-title> <source>Acta Societas Zoologicae Bohemicae</source> <volume>56</volume>: <fpage>181</fpage>–<lpage>186</lpage>.</mixed-citation></ref><ref id="B117"><mixed-citation xmlns:xlink="http://www.w3.org/1999/xlink" xlink:type="simple">
          <person-group><name name-style="western"><surname>Kovařík</surname><given-names>F</given-names></name></person-group> (<year>1992b</year>) <italic><tp:taxon-name><tp:taxon-name-part taxon-name-part-type="genus">Buthus</tp:taxon-name-part> <tp:taxon-name-part taxon-name-part-type="species">occitanus</tp:taxon-name-part></tp:taxon-name></italic> (Amoreuxi, 1789) and <italic><tp:taxon-name><tp:taxon-name-part taxon-name-part-type="genus">Orthochirus</tp:taxon-name-part> <tp:taxon-name-part taxon-name-part-type="species">innesi</tp:taxon-name-part></tp:taxon-name></italic> Simon, 1910 (<tp:taxon-name><tp:taxon-name-part taxon-name-part-type="family">Scorpionidea</tp:taxon-name-part></tp:taxon-name>, <tp:taxon-name><tp:taxon-name-part taxon-name-part-type="family">Buthidae</tp:taxon-name-part></tp:taxon-name>) from Iraq. Casopis Národního Muzea, Rada Prirodovedná 159: 90.</mixed-citation></ref><ref id="B119"><mixed-citation xmlns:xlink="http://www.w3.org/1999/xlink" xlink:type="simple">
          <person-group><name name-style="western"><surname>Kovařík</surname><given-names>F</given-names></name></person-group> (<year>1997</year>) <article-title>A check-list of scorpions (<tp:taxon-name><tp:taxon-name-part taxon-name-part-type="class">Arachnida</tp:taxon-name-part></tp:taxon-name>) in the collection of the Hungarian Natural History Museum, Budapest.</article-title> <source>Annales Historico-Naturales Musei Nationalis Hungarici</source> <volume>89</volume>: <fpage>177</fpage>–<lpage>185</lpage>.</mixed-citation></ref><ref id="B67"><mixed-citation xmlns:xlink="http://www.w3.org/1999/xlink" xlink:type="simple">
          <person-group><name name-style="western"><surname>Fet</surname><given-names>V</given-names></name><name name-style="western"><surname>Lowe</surname><given-names>G</given-names></name></person-group> (<year>2000</year>) <article-title>Genus <italic><tp:taxon-name><tp:taxon-name-part taxon-name-part-type="genus">Buthus</tp:taxon-name-part></tp:taxon-name></italic> Leach, 1815.</article-title> In: <person-group><name name-style="western"><surname>Fet</surname><given-names>V</given-names></name><name name-style="western"><surname>Sissom</surname><given-names>WD</given-names></name><name name-style="western"><surname>Lowe</surname><given-names>G</given-names></name><name name-style="western"><surname>Braunwalder</surname><given-names>ME</given-names></name></person-group> (<role>Eds</role>) <issue-title>Catalog of the Scorpions of the World (1758-1998).</issue-title> <source>The New York Entomological Society, New York</source>, <fpage>91</fpage>–<lpage>97</lpage>.</mixed-citation></ref><ref id="B123"><mixed-citation xmlns:xlink="http://www.w3.org/1999/xlink" xlink:type="simple">
          <person-group><name name-style="western"><surname>Kovařík</surname><given-names>F</given-names></name></person-group> (<year>2002</year>) <article-title>A checklist of scorpions (<tp:taxon-name><tp:taxon-name-part taxon-name-part-type="class">Arachnida</tp:taxon-name-part></tp:taxon-name>) in the collection of the Forschungsinstitut und Naturmuseum Senckenberg, Frankfurt am Main, Germany.</article-title> <source>Serket</source> <volume>8</volume>: <fpage>1</fpage>–<lpage>23</lpage>.</mixed-citation></ref><ref id="B151"><mixed-citation xmlns:xlink="http://www.w3.org/1999/xlink" xlink:type="simple">
          <person-group><name name-style="western"><surname>Lourenço</surname><given-names>WR</given-names></name></person-group> (<year>2003</year>) <article-title>Compléments à la faune de scorpions (<tp:taxon-name><tp:taxon-name-part taxon-name-part-type="class">Arachnida</tp:taxon-name-part></tp:taxon-name>) de l'Afrique du Nord, avec des considérations sur le genre <italic><tp:taxon-name><tp:taxon-name-part taxon-name-part-type="genus">Buthus</tp:taxon-name-part></tp:taxon-name></italic> Leach, 1815.</article-title> <source>Revue Suisse de Zoologie</source> <volume>110</volume>: <fpage>875</fpage>–<lpage>912</lpage>.</mixed-citation></ref><ref id="B249"><mixed-citation xmlns:xlink="http://www.w3.org/1999/xlink" xlink:type="simple">
          <person-group><name name-style="western"><surname>Soleglad</surname><given-names>ME</given-names></name><name name-style="western"><surname>Fet</surname><given-names>V</given-names></name></person-group> (<year>2003</year>) <article-title>High-level systematics and phylogeny of the extant scorpions (<tp:taxon-name><tp:taxon-name-part taxon-name-part-type="order">Scorpiones</tp:taxon-name-part></tp:taxon-name>: Orthosterni).</article-title> <source><tp:taxon-name><tp:taxon-name-part taxon-name-part-type="genus">Euscorpius</tp:taxon-name-part></tp:taxon-name></source> <volume>11</volume>: <fpage>1</fpage>–<lpage>175</lpage>. <ext-link xlink:type="simple" ext-link-type="uri" xlink:href="http://www.science.marshall.edu/fet/euscorpius/p2003_11.pdf">http://www.science.marshall.edu/fet/euscorpius/p2003_11.pdf</ext-link>.</mixed-citation></ref><ref id="B99"><mixed-citation xmlns:xlink="http://www.w3.org/1999/xlink" xlink:type="simple">
          <person-group><name name-style="western"><surname>Kaltsas</surname><given-names>D</given-names></name><name name-style="western"><surname>Stathi</surname><given-names>I</given-names></name><name name-style="western"><surname>Fet</surname><given-names>V</given-names></name></person-group> (<year>2008</year>) Scorpions of the Eastern Mediterranean. Advances in Arachnology and Developmental Biology: 209–246. <ext-link xlink:type="simple" ext-link-type="uri" xlink:href="http://bozidar-curcic.bio.bg.ac.rs/PDF/16">http://bozidar-curcic.bio.bg.ac.rs/PDF/16</ext-link> Kaltsas.pdf.</mixed-citation></ref><ref id="B227"><mixed-citation xmlns:xlink="http://www.w3.org/1999/xlink" xlink:type="simple">
          <person-group><name name-style="western"><surname>Sadine</surname><given-names>SE</given-names></name><name name-style="western"><surname>Alioua</surname><given-names>Y</given-names></name><name name-style="western"><surname>Chenchouni</surname><given-names>H</given-names></name></person-group> (<year>2012</year>) <article-title>First data on scorpion diversity and ecological distribution in the National Park of Belezma, Northeast Algeria.</article-title> <source>Serket</source> <volume>13</volume>: <fpage>27</fpage>–<lpage>37</lpage>.</mixed-citation></ref><ref id="B60"><mixed-citation xmlns:xlink="http://www.w3.org/1999/xlink" xlink:type="simple">
          <person-group><name name-style="western"><surname>El-Hennawy</surname><given-names>HK</given-names></name></person-group> (<year>2013</year>) <article-title>Preliminary list of Lebanese spiders and other arachnids (except ticks and mites).</article-title> <source>Serket</source> <volume>13</volume>: <fpage>228</fpage>–<lpage>275</lpage>.</mixed-citation></ref><ref id="B1"><mixed-citation xmlns:xlink="http://www.w3.org/1999/xlink" xlink:type="simple">
          <person-group><name name-style="western"><surname>Aboumaâd</surname><given-names>B</given-names></name><name name-style="western"><surname>Iba</surname><given-names>N</given-names></name><name name-style="western"><surname>Dersi</surname><given-names>N</given-names></name></person-group> (<year>2014</year>) <article-title>L'envenimation scorpionique au Maroc: scorpions du genre <italic><tp:taxon-name><tp:taxon-name-part taxon-name-part-type="genus">Androctonus</tp:taxon-name-part></tp:taxon-name></italic>, <italic><tp:taxon-name><tp:taxon-name-part taxon-name-part-type="genus">Buthus</tp:taxon-name-part></tp:taxon-name></italic> et <italic><tp:taxon-name><tp:taxon-name-part taxon-name-part-type="genus">Hottentota</tp:taxon-name-part></tp:taxon-name></italic>.</article-title> <source>Bulletin de la Société de pathologie exotique</source> <volume>107</volume>: <fpage>1</fpage>–<lpage>9</lpage>. <ext-link xlink:type="simple" ext-link-type="doi" xlink:href="10.1007/s13149-014-0332-7">https://doi.org/10.1007/s13149-014-0332-7</ext-link></mixed-citation></ref><ref id="B209"><mixed-citation xmlns:xlink="http://www.w3.org/1999/xlink" xlink:type="simple">
          <person-group><name name-style="western"><surname>Pocock</surname><given-names>RI</given-names></name></person-group> (<year>1895</year>) <article-title>On the <tp:taxon-name><tp:taxon-name-part taxon-name-part-type="class">Arachnida</tp:taxon-name-part></tp:taxon-name> and <tp:taxon-name><tp:taxon-name-part taxon-name-part-type="subphylum">Myriapoda</tp:taxon-name-part></tp:taxon-name> obtained by Dr. Anderson’s collector during Mr. T. Bent’s expedition to the Hadramaut, South Arabia, with a Supplement upon the Scorpions obtained by Dr. Anderson in Egypt and the Eastern Soudan. Addendum: List of the Scorpi.</article-title> <source>Zoological Journal of the Linnaean Society, London</source> <volume>25</volume>: <fpage>292</fpage>–<lpage>316</lpage>.</mixed-citation></ref><ref id="B118"><mixed-citation xmlns:xlink="http://www.w3.org/1999/xlink" xlink:type="simple">
          <person-group><name name-style="western"><surname>Kovařík</surname><given-names>F</given-names></name></person-group> (<year>1995</year>) <article-title>First report of <italic><tp:taxon-name><tp:taxon-name-part taxon-name-part-type="genus">Orthochirus</tp:taxon-name-part> <tp:taxon-name-part taxon-name-part-type="species">innesi</tp:taxon-name-part></tp:taxon-name></italic> (<tp:taxon-name><tp:taxon-name-part taxon-name-part-type="class">Scorpionida</tp:taxon-name-part></tp:taxon-name>: <tp:taxon-name><tp:taxon-name-part taxon-name-part-type="family">Buthidae</tp:taxon-name-part></tp:taxon-name>) from Morocco.</article-title> <source>Klapalekiana</source> <volume>31</volume>: <fpage>19</fpage>–<lpage>21</lpage>.</mixed-citation></ref><ref id="B75"><mixed-citation xmlns:xlink="http://www.w3.org/1999/xlink" xlink:type="simple">
          <person-group><name name-style="western"><surname>Gantenbein</surname><given-names>B</given-names></name><name name-style="western"><surname>Braunwalder</surname><given-names>ME</given-names></name><name name-style="western"><surname>Scholl</surname><given-names>A</given-names></name></person-group> (<year>1998</year>) Allozyme studies on scorpions from the Aegean Region and from Morocco. Abstracts XIV International Congress Arachnology \ 22 Annual Meeting of the American Arachnological Society, Chicago, 51.</mixed-citation></ref><ref id="B77"><mixed-citation xmlns:xlink="http://www.w3.org/1999/xlink" xlink:type="simple">
          <person-group><name name-style="western"><surname>Gantenbein</surname><given-names>B</given-names></name><name name-style="western"><surname>Largiadèr</surname><given-names>CR</given-names></name></person-group> (<year>2003</year>) <article-title>The phylogeographic importance of the Strait of Gibraltar as a gene flow barrier in terrestrial arthropods: a case study with the scorpion <italic><tp:taxon-name><tp:taxon-name-part taxon-name-part-type="genus">Buthus</tp:taxon-name-part> <tp:taxon-name-part taxon-name-part-type="species">occitanus</tp:taxon-name-part></tp:taxon-name></italic> as model organism.</article-title> <source>Molecular Phylogenetics and Evolution</source> <volume>28</volume>: <fpage>119</fpage>–<lpage>130</lpage>. <ext-link xlink:type="simple" ext-link-type="doi" xlink:href="10.1016/S1055-7903(03)00031-9">https://doi.org/10.1016/S1055-7903(03)00031-9</ext-link></mixed-citation></ref><ref id="B53"><mixed-citation xmlns:xlink="http://www.w3.org/1999/xlink" xlink:type="simple">
          <person-group><name name-style="western"><surname>Dufour</surname><given-names>ML</given-names></name></person-group> (<year>1856</year>) <article-title>Histoire anatomique et physiologique des Scorpions.</article-title> <source>Mémoires présentés par divers savants à l'Académie des sciences de l'Institut de France</source> <volume>14</volume>: <fpage>561</fpage>–<lpage>656</lpage>. doi: ark:/12148/bpt6k3319c</mixed-citation></ref><ref id="B286"><mixed-citation xmlns:xlink="http://www.w3.org/1999/xlink" xlink:type="simple">
          <person-group><name name-style="western"><surname>Vachon</surname><given-names>M</given-names></name></person-group> (<year>1955</year>) Remarques préliminaires sur la faune des scorpions du Soudan Oriental. Bulletin du Muséum National d'Histoire Naturelle, Paris, 2e Série 27: 371–373.</mixed-citation></ref></ref-list></tp:taxon-treatment>
