# Supplementary material for: Updated catalogue and taxonomic notes on the Old-World scorpion genus Buthus Leach, 1815 (Scorpiones, Buthidae)
Source: Zookeys. 2017 Jul 24;(686):15–84. doi: 10.3897/zookeys.686.12206 (PMC5672565; doi:10.3897/zookeys.686.12206)
Supplement: XML Treatment for Androctonus barbouri [file zookeys.686.12206-treatment55.xml]

<!DOCTYPE tp:taxon-treatment
  PUBLIC "-//TaxonX//DTD Taxonomic Treatment Publishing DTD v0 20100105//EN" "tax-treatment-NSO.dtd">
<tp:taxon-treatment xmlns:tp="http://www.plazi.org/taxpub"><tp:treatment-meta><kwd-group><label>Taxon classification</label><kwd><named-content xmlns:xlink="http://www.w3.org/1999/xlink" content-type="kingdom">Animalia</named-content></kwd><kwd><named-content xmlns:xlink="http://www.w3.org/1999/xlink" content-type="order">Scorpiones</named-content></kwd><kwd><named-content xmlns:xlink="http://www.w3.org/1999/xlink" content-type="family">Buthidae</named-content></kwd></kwd-group><mixed-citation publication-type="journal"><person-group><name><surname>Sousa</surname><given-names>Pedro</given-names></name><name><surname>Arnedo</surname><given-names>Miquel A.</given-names></name><name><surname>Harris</surname><given-names>D. James</given-names></name></person-group><article-title>Updated catalogue and taxonomic notes on the Old-World scorpion genus <italic><tp:taxon-name><tp:taxon-name-part taxon-name-part-type="genus" reg="Buthus">Buthus</tp:taxon-name-part></tp:taxon-name></italic> Leach, 1815 (<tp:taxon-name><tp:taxon-name-part taxon-name-part-type="order">Scorpiones</tp:taxon-name-part></tp:taxon-name>, <tp:taxon-name><tp:taxon-name-part taxon-name-part-type="family">Buthidae</tp:taxon-name-part></tp:taxon-name>)</article-title><source>Zookeys</source><day>24</day><month>7</month><year>2017</year><volume>2017</volume><issue>686</issue><fpage>15</fpage><lpage>84</lpage><pub-id pub-id-type="doi">10.3897/zookeys.686.12206</pub-id></mixed-citation></tp:treatment-meta><tp:nomenclature><tp:taxon-name>
            <tp:taxon-name-part taxon-name-part-type="genus" reg="Androctonus">Androctonus</tp:taxon-name-part>
            <tp:taxon-name-part taxon-name-part-type="species" reg="barbouri">barbouri</tp:taxon-name-part>
          </tp:taxon-name><tp:taxon-authority>(Werner, 1932)</tp:taxon-authority><tp:taxon-status xmlns:xlink="http://www.w3.org/1999/xlink" xlink:type="simple">comb. n.</tp:taxon-status><tp:nomenclature-citation-list><tp:nomenclature-citation><tp:taxon-name>
                <tp:taxon-name-part taxon-name-part-type="genus" reg="Buthus">Buthus</tp:taxon-name-part> <tp:taxon-name-part taxon-name-part-type="species" reg="barbouri">barbouri</tp:taxon-name-part></tp:taxon-name><comment>: <xref ref-type="bibr" rid="B303">Werner 1932</xref>: 300, fig. 141; <xref ref-type="bibr" rid="B277">Vachon 1949b</xref>: 287–288, fig. 371; <xref ref-type="bibr" rid="B283">Vachon 1952a</xref>: 261–262; Perez 1974: 22; <xref ref-type="bibr" rid="B59">El-Hennawy 1992</xref>: 98, 119; <xref ref-type="bibr" rid="B118">Kovařík 1995</xref>: 20; <xref ref-type="bibr" rid="B120">Kovařík 1998</xref>: 106; <xref ref-type="bibr" rid="B67">Fet and Lowe 2000</xref>: 92.</comment></tp:nomenclature-citation></tp:nomenclature-citation-list></tp:nomenclature><tp:treatment-sec sec-type="type material" id="SECID0E2FEM"><title>Type material.</title><p>1 M (type probably lost), Agadir (approx. <named-content xmlns:xlink="http://www.w3.org/1999/xlink" content-type="dwc:verbatimCoordinates" xlink:type="simple"><named-content content-type="geo-json" specific-use="{&#34;type&#34;:&#34;Point&#34;,&#34;coordinates&#34;:[-9.600000,30.430000]}" id="NCID0EEGEM" xlink:type="simple">30.43°, -9.60°</named-content></named-content>), Morocco.</p></tp:treatment-sec><tp:treatment-sec sec-type="distribution" id="SECID0EJGEM"><title>Distribution.</title><p>known only from the type locality, Agadir, just north of the Sous River mouth, in southern Morocco.</p></tp:treatment-sec><tp:treatment-sec sec-type="remarks" id="SECID0EOGEM"><title>Remarks.</title><p>The species <italic><tp:taxon-name><tp:taxon-name-part taxon-name-part-type="genus" reg="Buthus">B.</tp:taxon-name-part> <tp:taxon-name-part taxon-name-part-type="species" reg="barbouri">barbouri</tp:taxon-name-part></tp:taxon-name></italic> was described by Werner from Agadir, Morocco. However, this species cannot be linked to any of the <italic><tp:taxon-name><tp:taxon-name-part taxon-name-part-type="genus" reg="Buthus">Buthus</tp:taxon-name-part></tp:taxon-name></italic> species known from the reported type locality. This problem was already recognized by <xref ref-type="bibr" rid="B283">Vachon (1952a)</xref> that considered this species to have been “imperfectly described”, but then failed to make any taxonomic or nomenclatural act to fix it. <italic><tp:taxon-name><tp:taxon-name-part taxon-name-part-type="genus" reg="Buthus">Buthus</tp:taxon-name-part> <tp:taxon-name-part taxon-name-part-type="species" reg="barbouri">barbouri</tp:taxon-name-part></tp:taxon-name></italic> and <italic><tp:taxon-name><tp:taxon-name-part taxon-name-part-type="genus" reg="Buthus">B.</tp:taxon-name-part> <tp:taxon-name-part taxon-name-part-type="species" reg="marrocanus">marrocanus</tp:taxon-name-part></tp:taxon-name></italic> are the only fully dark <italic><tp:taxon-name><tp:taxon-name-part taxon-name-part-type="genus" reg="Buthus">Buthus</tp:taxon-name-part></tp:taxon-name></italic> species known from Morocco. <italic><tp:taxon-name><tp:taxon-name-part taxon-name-part-type="genus" reg="Buthus">B.</tp:taxon-name-part> <tp:taxon-name-part taxon-name-part-type="species" reg="marrocanus">marrocanus</tp:taxon-name-part></tp:taxon-name></italic> was described from the Rabat region, 500 km distant from Agadir, and is distinguished from the former species by the shape of the inferior lateral keels of the fifth segment of the metasoma and by the number of pectinal teeth (Vachon, 1952a). Because of the chaetotaxy of the pedipalps <xref ref-type="bibr" rid="B283">Vachon (1952a)</xref> considered <italic><tp:taxon-name><tp:taxon-name-part taxon-name-part-type="genus" reg="Buthus">B.</tp:taxon-name-part> <tp:taxon-name-part taxon-name-part-type="species" reg="barbouri">barbouri</tp:taxon-name-part></tp:taxon-name></italic> to be closer to <italic><tp:taxon-name><tp:taxon-name-part taxon-name-part-type="genus" reg="Androctonus">Androctonus</tp:taxon-name-part> <tp:taxon-name-part taxon-name-part-type="species" reg="mauritanicus">mauritanicus</tp:taxon-name-part></tp:taxon-name></italic> (Pocock, 1902). In agreement with these diagnostic characters, and Vachon’s (1952) opinion, we transfer <italic><tp:taxon-name><tp:taxon-name-part taxon-name-part-type="genus" reg="Buthus">B.</tp:taxon-name-part> <tp:taxon-name-part taxon-name-part-type="species" reg="barbouri">barbouri</tp:taxon-name-part></tp:taxon-name></italic> to the genus <italic><tp:taxon-name><tp:taxon-name-part taxon-name-part-type="genus" reg="Androctonus">Androctonus</tp:taxon-name-part></tp:taxon-name></italic>, with the new combination <italic><tp:taxon-name><tp:taxon-name-part taxon-name-part-type="genus" reg="Androctonus">Androctonus</tp:taxon-name-part> <tp:taxon-name-part taxon-name-part-type="species" reg="barbouri">barbouri</tp:taxon-name-part></tp:taxon-name></italic> (Werner, 1932). The relationship between <italic><tp:taxon-name><tp:taxon-name-part taxon-name-part-type="genus" reg="Androctonus">A.</tp:taxon-name-part> <tp:taxon-name-part taxon-name-part-type="species" reg="barbouri">barbouri</tp:taxon-name-part></tp:taxon-name></italic> and <italic><tp:taxon-name><tp:taxon-name-part taxon-name-part-type="genus" reg="Androctonus">A.</tp:taxon-name-part> <tp:taxon-name-part taxon-name-part-type="species" reg="mauritanicus">mauritanicus</tp:taxon-name-part> <tp:taxon-name-part taxon-name-part-type="subspecies" reg="bourdoni">bourdoni</tp:taxon-name-part></tp:taxon-name></italic> Vachon, 1948, a subspecies of <italic><tp:taxon-name><tp:taxon-name-part taxon-name-part-type="genus" reg="Androctonus">A.</tp:taxon-name-part> <tp:taxon-name-part taxon-name-part-type="species" reg="mauritanicus">mauritanicus</tp:taxon-name-part></tp:taxon-name></italic> (Pocock, 1902), another black <italic><tp:taxon-name><tp:taxon-name-part taxon-name-part-type="genus" reg="Androctonus">Androctonus</tp:taxon-name-part></tp:taxon-name></italic> species that also occurs in the Sous River valley, should be investigated.</p></tp:treatment-sec><ref-list><ref id="B303"><mixed-citation xmlns:xlink="http://www.w3.org/1999/xlink" xlink:type="simple">
          <person-group><name name-style="western"><surname>Werner</surname><given-names>F</given-names></name></person-group> (<year>1932</year>) <article-title>Ergebnisse einer zoologischen Forschungsreise nach Marokko. VI. Skorpione.</article-title> <source>Sitzungsberichte der Kaiserlichen Akademie der Wissenschaften, Mathematisch-Naturwissenschaftliche Klasse, Wien</source> <volume>141</volume>: <fpage>285</fpage>–<lpage>306</lpage>. <ext-link xlink:type="simple" ext-link-type="uri" xlink:href="http://www.zobodat.at/publikation_articles.php?id=180394">http://www.zobodat.at/publikation_articles.php?id=180394</ext-link>.</mixed-citation></ref><ref id="B277"><mixed-citation xmlns:xlink="http://www.w3.org/1999/xlink" xlink:type="simple">
          <person-group><name name-style="western"><surname>Vachon</surname><given-names>M</given-names></name></person-group> (<year>1949b</year>) <article-title>Études sur les Scorpions. III (suite). Déscription des Scorpions du Nord de l'Afrique.</article-title> <source>Archives de l'Institut Pasteur d'Algérie</source> <volume>27</volume>: <fpage>281</fpage>–<lpage>288</lpage>.</mixed-citation></ref><ref id="B283"><mixed-citation xmlns:xlink="http://www.w3.org/1999/xlink" xlink:type="simple">
          <person-group><name name-style="western"><surname>Vachon</surname><given-names>M</given-names></name></person-group> (<year>1952a</year>) <source>Études sur les scorpions. (published 1948–1951 in Archives de l'Institut Pasteur d'Algérie, 1948, 26: 25–90, 162–208, 288–316, 441–481; 1949, 27: 66–100, 134–169, 281–288, 334–396; 1950, 28: 152–216, 382–413; 1951, 29: 46–104).</source> <publisher-name>Institut Pasteur d'Algérie</publisher-name>, <publisher-loc>Alger</publisher-loc>, <size units="page">482 pp</size>. <ext-link xlink:type="simple" ext-link-type="uri" xlink:href="https://www.ntnu.no/ub/scorpion-files/vachon.php">https://www.ntnu.no/ub/scorpion-files/vachon.php</ext-link>.</mixed-citation></ref><ref id="B59"><mixed-citation xmlns:xlink="http://www.w3.org/1999/xlink" xlink:type="simple">
          <person-group><name name-style="western"><surname>El-Hennawy</surname><given-names>HK</given-names></name></person-group> (<year>1992</year>) <article-title>A catalogue of the scorpions described from the Arab countries (1758-1990) (<tp:taxon-name><tp:taxon-name-part taxon-name-part-type="class">Arachnida</tp:taxon-name-part></tp:taxon-name>: <tp:taxon-name><tp:taxon-name-part taxon-name-part-type="class">Scorpionida</tp:taxon-name-part></tp:taxon-name>).</article-title> <source>Serket</source> <volume>2</volume>: <fpage>95</fpage>–<lpage>153</lpage>.</mixed-citation></ref><ref id="B118"><mixed-citation xmlns:xlink="http://www.w3.org/1999/xlink" xlink:type="simple">
          <person-group><name name-style="western"><surname>Kovařík</surname><given-names>F</given-names></name></person-group> (<year>1995</year>) <article-title>First report of <italic><tp:taxon-name><tp:taxon-name-part taxon-name-part-type="genus">Orthochirus</tp:taxon-name-part> <tp:taxon-name-part taxon-name-part-type="species">innesi</tp:taxon-name-part></tp:taxon-name></italic> (<tp:taxon-name><tp:taxon-name-part taxon-name-part-type="class">Scorpionida</tp:taxon-name-part></tp:taxon-name>: <tp:taxon-name><tp:taxon-name-part taxon-name-part-type="family">Buthidae</tp:taxon-name-part></tp:taxon-name>) from Morocco.</article-title> <source>Klapalekiana</source> <volume>31</volume>: <fpage>19</fpage>–<lpage>21</lpage>.</mixed-citation></ref><ref id="B120"><mixed-citation xmlns:xlink="http://www.w3.org/1999/xlink" xlink:type="simple">
          <person-group><name name-style="western"><surname>Kovařík</surname><given-names>F</given-names></name></person-group> (<year>1998</year>) <source>Štiří.</source> <publisher-name>Madagaskar</publisher-name>, <publisher-loc>Jihlava</publisher-loc>, <size units="page">176 pp</size>.</mixed-citation></ref><ref id="B67"><mixed-citation xmlns:xlink="http://www.w3.org/1999/xlink" xlink:type="simple">
          <person-group><name name-style="western"><surname>Fet</surname><given-names>V</given-names></name><name name-style="western"><surname>Lowe</surname><given-names>G</given-names></name></person-group> (<year>2000</year>) <article-title>Genus <italic><tp:taxon-name><tp:taxon-name-part taxon-name-part-type="genus">Buthus</tp:taxon-name-part></tp:taxon-name></italic> Leach, 1815.</article-title> In: <person-group><name name-style="western"><surname>Fet</surname><given-names>V</given-names></name><name name-style="western"><surname>Sissom</surname><given-names>WD</given-names></name><name name-style="western"><surname>Lowe</surname><given-names>G</given-names></name><name name-style="western"><surname>Braunwalder</surname><given-names>ME</given-names></name></person-group> (<role>Eds</role>) <issue-title>Catalog of the Scorpions of the World (1758-1998).</issue-title> <source>The New York Entomological Society, New York</source>, <fpage>91</fpage>–<lpage>97</lpage>.</mixed-citation></ref></ref-list></tp:taxon-treatment>
